# Supplementary material for: Epithelial NOTCH Signaling Rewires the Tumor Microenvironment of Colorectal Cancer to Drive Poor-Prognosis Subtypes and Metastasis
Source: Cancer Cell. 2019 Sep 16;36(3):319–336.e7. doi: 10.1016/j.ccell.2019.08.003 (PMC6853173; doi:10.1016/j.ccell.2019.08.003)
Supplement: Table S1. Metastasis Distribution, Related to Figures 3, 5, and 8 [file mmc2.xlsx]

## Sheet: Sheet1
Table S1 related to Figures 3, 5 and 8: metastasis distribution
LN = lymph node, DIA = diaphragm, Peri = peritoneal carcinomatosis
Metastases location	2A3 [# mice]	1A8 [# mice]	vehicle [# mice]	CXCR2 [# mice]	vehicle [# mice]	LGK974 [# mice]	vehicle [# mice]	Alk5i from day 85 [# mice]	Alk5i from day 130 [# mice]	1D11 isotype [# mice]	1D11 [# mice]	Alk5fl/fl [# mice]	Ly6GCre Alk5fl/fl [# mice]
LN	1	1	1	1	2	2	1	1	3			2
Lung	1		2	1		1	2
Liver	2			1	2	1		2	1	1	1	6
DIA						1
LN+Peri										1
Lung+Liver									1
Liver+LN	1				1	1					1
Liver+DIA	2	1	2		1	1	2			3	2	1	1
Liver+Peri		1
Lung+LN	1		1				1
Lung+DIA												2
Lung+LN+Peri										1
Liver+Lung+DIA	1				1					1
Liver+Lung+LN			4				4		1
Liver+Lung+LN+Peri	1
Liver+Lung+DIA+LN			1				1			1
No metastasis		6		7		1		9	6		4	3	12
Total	10	9	11	10	7	8	11	12	12	8	8	14	13
