# Supplementary material for: Epithelial NOTCH Signaling Rewires the Tumor Microenvironment of Colorectal Cancer to Drive Poor-Prognosis Subtypes and Metastasis
Source: Cancer Cell. 2019 Sep 16;36(3):319–336.e7. doi: 10.1016/j.ccell.2019.08.003 (PMC6853173; doi:10.1016/j.ccell.2019.08.003)
Supplement: Table S2. WGS Analysis, Related to Figure 3 [file mmc3.xlsx]

## Sheet: Coding_SNVs
Table S2 related to Figure 3: WGS analysis										Tumor 1	Tumor 2	Tumor 3	Tumor 4	Tumor 5	Tumor 6	Tumor 7	Tumor 8	Tumor 9	Tumor 10
Chromosome	Start	Reference	Variant	Type	Depth	Consequence_Summary	Variant_Consequence	Deletorious_Consequence	Mutation_Probability	MD5649a	MD5650a	MD5651a	MD5652a	MD5653a	MD5654a	MD5655a	MD5656a	MD5658a	MD5660a
1	4345385	A	G	Sub	75	missense	Rp1|CCDS14804|r.5630u>c|c.5503T>C|p.F1835L|protein_coding:CDS:exon:substitution:codon_variant:non_synonymous_codon|SO:0000010:SO:0000316:SO:0000147:SO:1000002:SO:0001581:SO:0001583	Rp1|CCDS14804|r.5630u>c|c.5503T>C|p.F1835L|protein_coding:CDS:exon:substitution:codon_variant:non_synonymous_codon|SO:0000010:SO:0000316:SO:0000147:SO:1000002:SO:0001581:SO:0001583	1	.	0|1	.	.	.	.	.	.	.	.
1	63309589	G	C	Sub	46	missense	Zdbf2|CCDS48278|r.7642g>c|c.7126G>C|p.A2376P|protein_coding:CDS:exon:substitution:codon_variant:non_synonymous_codon|SO:0000010:SO:0000316:SO:0000147:SO:1000002:SO:0001581:SO:0001583	Zdbf2|CCDS48278|r.7642g>c|c.7126G>C|p.A2376P|protein_coding:CDS:exon:substitution:codon_variant:non_synonymous_codon|SO:0000010:SO:0000316:SO:0000147:SO:1000002:SO:0001581:SO:0001583	0.85	.	.	.	.	.	.	0|1	.	.	.
1	91163180	G	T	Sub	92	nonsense	Rbm44|CCDS15157|r.2420g>u|c.2335G>T|p.E779*|protein_coding:CDS:exon:substitution:codon_variant:stop_gained|SO:0000010:SO:0000316:SO:0000147:SO:1000002:SO:0001581:SO:0001587	Rbm44|CCDS15157|r.2420g>u|c.2335G>T|p.E779*|protein_coding:CDS:exon:substitution:codon_variant:stop_gained|SO:0000010:SO:0000316:SO:0000147:SO:1000002:SO:0001581:SO:0001587	1	.	.	0|1	.	.	.	.	.	.	.
1	135003528	C	A	Sub	88	missense	Lgr6|CCDS15314|r.923g>u|c.787G>T|p.G263C|protein_coding:CDS:exon:substitution:codon_variant:non_synonymous_codon|SO:0000010:SO:0000316:SO:0000147:SO:1000002:SO:0001581:SO:0001583	Lgr6|CCDS15314|r.923g>u|c.787G>T|p.G263C|protein_coding:CDS:exon:substitution:codon_variant:non_synonymous_codon|SO:0000010:SO:0000316:SO:0000147:SO:1000002:SO:0001581:SO:0001583	1	.	.	0|1	.	.	.	.	.	.	.
1	155779824	G	A	Sub	97	missense	Qsox1|CCDS15386|r.1682c>u|c.1592C>T|p.T531I|protein_coding:CDS:exon:substitution:codon_variant:non_synonymous_codon|SO:0000010:SO:0000316:SO:0000147:SO:1000002:SO:0001581:SO:0001583	Qsox1|CCDS15386|r.1682c>u|c.1592C>T|p.T531I|protein_coding:CDS:exon:substitution:codon_variant:non_synonymous_codon|SO:0000010:SO:0000316:SO:0000147:SO:1000002:SO:0001581:SO:0001583	1	.	.	0|1	.	.	.	.	.	.	.
1	158247006	T	C	Sub	74	missense	Brinp2|CCDS15401|r.2430a>g|c.1544A>G|p.K515R|protein_coding:CDS:exon:substitution:codon_variant:non_synonymous_codon|SO:0000010:SO:0000316:SO:0000147:SO:1000002:SO:0001581:SO:0001583	Brinp2|CCDS15401|r.2430a>g|c.1544A>G|p.K515R|protein_coding:CDS:exon:substitution:codon_variant:non_synonymous_codon|SO:0000010:SO:0000316:SO:0000147:SO:1000002:SO:0001581:SO:0001583	1	.	0|1	.	.	.	.	.	.	.	.
1	158783945	A	G	Sub	77	missense	Pappa2|CCDS48409|r.5376u>c|c.4447T>C|p.F1483L|protein_coding:CDS:exon:substitution:codon_variant:non_synonymous_codon|SO:0000010:SO:0000316:SO:0000147:SO:1000002:SO:0001581:SO:0001583	Pappa2|CCDS48409|r.5376u>c|c.4447T>C|p.F1483L|protein_coding:CDS:exon:substitution:codon_variant:non_synonymous_codon|SO:0000010:SO:0000316:SO:0000147:SO:1000002:SO:0001581:SO:0001583	1	.	.	.	.	.	.	0|1	.	.	.
1	179610280	C	T	Sub	97	missense	Cnst|CCDS15562|r.1707c>u|c.1408C>T|p.R470W|protein_coding:CDS:exon:substitution:codon_variant:non_synonymous_codon|SO:0000010:SO:0000316:SO:0000147:SO:1000002:SO:0001581:SO:0001583	Cnst|CCDS15562|r.1707c>u|c.1408C>T|p.R470W|protein_coding:CDS:exon:substitution:codon_variant:non_synonymous_codon|SO:0000010:SO:0000316:SO:0000147:SO:1000002:SO:0001581:SO:0001583	1	.	.	0|1	.	.	.	.	.	.	.
2	30825484	A	T	Sub	106	missense	Asb6|CCDS38096|r.2620u>a|c.473T>A|p.L158H|protein_coding:CDS:exon:substitution:codon_variant:non_synonymous_codon|SO:0000010:SO:0000316:SO:0000147:SO:1000002:SO:0001581:SO:0001583	Asb6|CCDS38096|r.2620u>a|c.473T>A|p.L158H|protein_coding:CDS:exon:substitution:codon_variant:non_synonymous_codon|SO:0000010:SO:0000316:SO:0000147:SO:1000002:SO:0001581:SO:0001583	1	.	.	0|1	.	.	.	.	.	.	.
2	53108313	T	C	Sub	40	silent	Fmnl2|CCDS38124|r.1964u>c|c.1689T>C|p.P563P|protein_coding:CDS:exon:substitution:codon_variant:synonymous_codon|SO:0000010:SO:0000316:SO:0000147:SO:1000002:SO:0001581:SO:0001588	Fmnl2|CCDS38124|r.1964u>c|c.1689T>C|p.P563P|protein_coding:CDS:exon:substitution:codon_variant:synonymous_codon|SO:0000010:SO:0000316:SO:0000147:SO:1000002:SO:0001581:SO:0001588	1	.	0|1	.	.	.	.	.	.	.	.
2	83776471	C	T	Sub	285	silent	Itgav|CCDS16181|r.1601c>u|c.1263C>T|p.L421L|protein_coding:CDS:exon:substitution:codon_variant:synonymous_codon|SO:0000010:SO:0000316:SO:0000147:SO:1000002:SO:0001581:SO:0001588	Itgav|CCDS16181|r.1601c>u|c.1263C>T|p.L421L|protein_coding:CDS:exon:substitution:codon_variant:synonymous_codon|SO:0000010:SO:0000316:SO:0000147:SO:1000002:SO:0001581:SO:0001588	1	.	.	1|1	.	.	0|1	.	0|1	.	.
2	91207829	C	T	Sub	72	missense	Acp2|CCDS16427|r.811c>u|c.785C>T|p.A262V|protein_coding:CDS:exon:substitution:codon_variant:non_synonymous_codon|SO:0000010:SO:0000316:SO:0000147:SO:1000002:SO:0001581:SO:0001583	Acp2|CCDS16427|r.811c>u|c.785C>T|p.A262V|protein_coding:CDS:exon:substitution:codon_variant:non_synonymous_codon|SO:0000010:SO:0000316:SO:0000147:SO:1000002:SO:0001581:SO:0001583	0.99	.	0|1	.	.	.	.	.	.	.	.
2	91234849	T	G	Sub	93	missense	Ddb2|CCDS16428|r.396a>c|c.230A>C|p.K77T|protein_coding:CDS:exon:substitution:codon_variant:non_synonymous_codon|SO:0000010:SO:0000316:SO:0000147:SO:1000002:SO:0001581:SO:0001583	Ddb2|CCDS16428|r.396a>c|c.230A>C|p.K77T|protein_coding:CDS:exon:substitution:codon_variant:non_synonymous_codon|SO:0000010:SO:0000316:SO:0000147:SO:1000002:SO:0001581:SO:0001583	1	.	0|1	.	.	.	.	.	.	.	.
2	113584079	T	C	Sub	89	missense	Fmn1|CCDS16559|r.3541u>c|c.3370T>C|p.S1124P|protein_coding:CDS:exon:substitution:codon_variant:non_synonymous_codon|SO:0000010:SO:0000316:SO:0000147:SO:1000002:SO:0001581:SO:0001583	Fmn1|CCDS16559|r.3541u>c|c.3370T>C|p.S1124P|protein_coding:CDS:exon:substitution:codon_variant:non_synonymous_codon|SO:0000010:SO:0000316:SO:0000147:SO:1000002:SO:0001581:SO:0001583	1	.	.	.	.	0|1	.	.	.	.	.
2	143989215	C	G	Sub	51	missense	Rrbp1|CCDS38252|r.1317g>c|c.1031G>C|p.G344A|protein_coding:CDS:exon:substitution:codon_variant:non_synonymous_codon|SO:0000010:SO:0000316:SO:0000147:SO:1000002:SO:0001581:SO:0001583	Rrbp1|CCDS38252|r.1317g>c|c.1031G>C|p.G344A|protein_coding:CDS:exon:substitution:codon_variant:non_synonymous_codon|SO:0000010:SO:0000316:SO:0000147:SO:1000002:SO:0001581:SO:0001583	0.99	0|1	.	.	.	.	.	.	.	.	.
2	161656284	C	A	Sub	80	silent	Ptprt|CCDS71182|r.2579g>u|c.2331G>T|p.L777L|protein_coding:CDS:exon:substitution:codon_variant:synonymous_codon|SO:0000010:SO:0000316:SO:0000147:SO:1000002:SO:0001581:SO:0001588	Ptprt|CCDS71182|r.2579g>u|c.2331G>T|p.L777L|protein_coding:CDS:exon:substitution:codon_variant:synonymous_codon|SO:0000010:SO:0000316:SO:0000147:SO:1000002:SO:0001581:SO:0001588	1	.	.	.	.	.	.	0|1	.	.	.
2	180933188	G	A	Sub	74	missense	Birc7|CCDS50840|r.840g>a|c.716G>A|p.C239Y|protein_coding:CDS:exon:substitution:codon_variant:non_synonymous_codon|SO:0000010:SO:0000316:SO:0000147:SO:1000002:SO:0001581:SO:0001583	Birc7|CCDS50840|r.840g>a|c.716G>A|p.C239Y|protein_coding:CDS:exon:substitution:codon_variant:non_synonymous_codon|SO:0000010:SO:0000316:SO:0000147:SO:1000002:SO:0001581:SO:0001583	1	.	.	.	0|1	.	.	.	.	.	.
3	135223237	A	C	Sub	99	missense	Cenpe|CCDS51072|r.1023a>c|c.901A>C|p.K301Q|protein_coding:CDS:exon:substitution:codon_variant:non_synonymous_codon|SO:0000010:SO:0000316:SO:0000147:SO:1000002:SO:0001581:SO:0001583	Cenpe|CCDS51072|r.1023a>c|c.901A>C|p.K301Q|protein_coding:CDS:exon:substitution:codon_variant:non_synonymous_codon|SO:0000010:SO:0000316:SO:0000147:SO:1000002:SO:0001581:SO:0001583	1	.	.	.	0|1	.	.	.	.	.	.
3	145006010	G	C	Sub	87	silent	Clca1|CCDS17889|r.2254c>g|c.2223C>G|p.V741V|protein_coding:CDS:exon:substitution:codon_variant:synonymous_codon|SO:0000010:SO:0000316:SO:0000147:SO:1000002:SO:0001581:SO:0001588	Clca1|CCDS17889|r.2254c>g|c.2223C>G|p.V741V|protein_coding:CDS:exon:substitution:codon_variant:synonymous_codon|SO:0000010:SO:0000316:SO:0000147:SO:1000002:SO:0001581:SO:0001588	1	.	.	0|1	.	.	.	.	.	.	.
4	11599708	A	C	Sub	92	missense	Rad54b|CCDS17970|r.969a>c|c.911A>C|p.D304A|protein_coding:CDS:exon:substitution:codon_variant:non_synonymous_codon|SO:0000010:SO:0000316:SO:0000147:SO:1000002:SO:0001581:SO:0001583	Rad54b|CCDS17970|r.969a>c|c.911A>C|p.D304A|protein_coding:CDS:exon:substitution:codon_variant:non_synonymous_codon|SO:0000010:SO:0000316:SO:0000147:SO:1000002:SO:0001581:SO:0001583	1	.	.	.	.	.	.	0|1	.	.	.
4	24649965	A	T	Sub	76	missense	Klhl32|CCDS51131|r.1378u>a|c.929T>A|p.F310Y|protein_coding:CDS:exon:substitution:codon_variant:non_synonymous_codon|SO:0000010:SO:0000316:SO:0000147:SO:1000002:SO:0001581:SO:0001583	Klhl32|CCDS51131|r.1378u>a|c.929T>A|p.F310Y|protein_coding:CDS:exon:substitution:codon_variant:non_synonymous_codon|SO:0000010:SO:0000316:SO:0000147:SO:1000002:SO:0001581:SO:0001583	1	.	.	.	0|1	.	.	.	.	.	.
4	46536008	G	T	Sub	74	missense	Trim14|CCDS18153|r.134c>a|c.73C>A|p.H25N|protein_coding:CDS:exon:substitution:codon_variant:non_synonymous_codon|SO:0000010:SO:0000316:SO:0000147:SO:1000002:SO:0001581:SO:0001583	Trim14|CCDS18153|r.134c>a|c.73C>A|p.H25N|protein_coding:CDS:exon:substitution:codon_variant:non_synonymous_codon|SO:0000010:SO:0000316:SO:0000147:SO:1000002:SO:0001581:SO:0001583	1	.	.	0|1	.	.	.	.	.	.	.
4	60068932	T	G	Sub	42	missense	Mup7|CCDS51185|r.448a>c|c.273A>C|p.K91N|protein_coding:CDS:exon:substitution:codon_variant:non_synonymous_codon|SO:0000010:SO:0000316:SO:0000147:SO:1000002:SO:0001581:SO:0001583	Mup7|CCDS51185|r.448a>c|c.273A>C|p.K91N|protein_coding:CDS:exon:substitution:codon_variant:non_synonymous_codon|SO:0000010:SO:0000316:SO:0000147:SO:1000002:SO:0001581:SO:0001583	1	.	0|1	.	.	.	.	.	.	.	.
4	84276045	G	T	Sub	83	missense	Bnc2|CCDS18301|r.2950c>a|c.2841C>A|p.S947R|protein_coding:CDS:exon:substitution:codon_variant:non_synonymous_codon|SO:0000010:SO:0000316:SO:0000147:SO:1000002:SO:0001581:SO:0001583	Bnc2|CCDS18301|r.2950c>a|c.2841C>A|p.S947R|protein_coding:CDS:exon:substitution:codon_variant:non_synonymous_codon|SO:0000010:SO:0000316:SO:0000147:SO:1000002:SO:0001581:SO:0001583	1	.	.	0|1	.	.	.	.	.	.	.
4	86856846	A	T	Sub	89	missense	Rps6|CCDS18310|r.106u>a|c.20T>A|p.F7Y|protein_coding:CDS:exon:substitution:codon_variant:non_synonymous_codon|SO:0000010:SO:0000316:SO:0000147:SO:1000002:SO:0001581:SO:0001583	Rps6|CCDS18310|r.106u>a|c.20T>A|p.F7Y|protein_coding:CDS:exon:substitution:codon_variant:non_synonymous_codon|SO:0000010:SO:0000316:SO:0000147:SO:1000002:SO:0001581:SO:0001583	1	.	.	.	0|1	.	.	.	.	.	.
4	102852894	C	A	Sub	64	missense	Sgip1|CCDS18404|r.215c>a|c.22C>A|p.R8S|protein_coding:CDS:exon:substitution:codon_variant:non_synonymous_codon|SO:0000010:SO:0000316:SO:0000147:SO:1000002:SO:0001581:SO:0001583	Sgip1|CCDS18404|r.215c>a|c.22C>A|p.R8S|protein_coding:CDS:exon:substitution:codon_variant:non_synonymous_codon|SO:0000010:SO:0000316:SO:0000147:SO:1000002:SO:0001581:SO:0001583	1	.	.	.	.	.	.	0|1	.	.	.
4	136660836	G	C	Sub	97	missense	Ephb2|CCDS71498|r.2081c>g|c.1955C>G|p.A652G|protein_coding:CDS:exon:substitution:codon_variant:non_synonymous_codon|SO:0000010:SO:0000316:SO:0000147:SO:1000002:SO:0001581:SO:0001583	Ephb2|CCDS71498|r.2081c>g|c.1955C>G|p.A652G|protein_coding:CDS:exon:substitution:codon_variant:non_synonymous_codon|SO:0000010:SO:0000316:SO:0000147:SO:1000002:SO:0001581:SO:0001583	1	.	.	.	.	.	.	.	0|1	.	.
4	136661445	C	A	Sub	76	missense	Ephb2|CCDS71498|r.1966g>u|c.1840G>T|p.A614S|protein_coding:CDS:exon:substitution:codon_variant:non_synonymous_codon|SO:0000010:SO:0000316:SO:0000147:SO:1000002:SO:0001581:SO:0001583	Ephb2|CCDS71498|r.1966g>u|c.1840G>T|p.A614S|protein_coding:CDS:exon:substitution:codon_variant:non_synonymous_codon|SO:0000010:SO:0000316:SO:0000147:SO:1000002:SO:0001581:SO:0001583	1	.	.	.	.	.	0|1	.	.	.	.
4	143571118	A	T	Sub	50	missense	BC080695|CCDS51354|r.180a>u|c.107A>T|p.Y36F|protein_coding:CDS:exon:substitution:codon_variant:non_synonymous_codon|SO:0000010:SO:0000316:SO:0000147:SO:1000002:SO:0001581:SO:0001583	BC080695|CCDS51354|r.180a>u|c.107A>T|p.Y36F|protein_coding:CDS:exon:substitution:codon_variant:non_synonymous_codon|SO:0000010:SO:0000316:SO:0000147:SO:1000002:SO:0001581:SO:0001583	1	.	.	.	1|1	.	.	.	.	.	.
4	146196868	A	G	Sub	87	missense	Zfp600|CCDS51373|r.2363a>g|c.2105A>G|p.N702S|protein_coding:CDS:exon:substitution:codon_variant:non_synonymous_codon|SO:0000010:SO:0000316:SO:0000147:SO:1000002:SO:0001581:SO:0001583	Zfp600|CCDS51373|r.2363a>g|c.2105A>G|p.N702S|protein_coding:CDS:exon:substitution:codon_variant:non_synonymous_codon|SO:0000010:SO:0000316:SO:0000147:SO:1000002:SO:0001581:SO:0001583	1	.	.	.	0|1	.	.	.	.	.	.
5	4064639	G	C	Sub	100	missense	Akap9|CCDS19070|r.10086g>c|c.9917G>C|p.G3306A|protein_coding:CDS:exon:substitution:codon_variant:non_synonymous_codon|SO:0000010:SO:0000316:SO:0000147:SO:1000002:SO:0001581:SO:0001583	Akap9|CCDS19070|r.10086g>c|c.9917G>C|p.G3306A|protein_coding:CDS:exon:substitution:codon_variant:non_synonymous_codon|SO:0000010:SO:0000316:SO:0000147:SO:1000002:SO:0001581:SO:0001583	1	.	.	.	0|1	.	.	.	.	.	.
5	14682060	A	T	Sub	97	missense	Pclo|CCDS51415|r.10879a>u|c.10575A>T|p.L3525F|protein_coding:CDS:exon:substitution:codon_variant:non_synonymous_codon|SO:0000010:SO:0000316:SO:0000147:SO:1000002:SO:0001581:SO:0001583	Pclo|CCDS51415|r.10879a>u|c.10575A>T|p.L3525F|protein_coding:CDS:exon:substitution:codon_variant:non_synonymous_codon|SO:0000010:SO:0000316:SO:0000147:SO:1000002:SO:0001581:SO:0001583	1	.	.	.	.	.	0|1	.	.	.	.
5	66451720	C	T	Sub	96	missense	Apbb2|CCDS51510|r.1008g>a|c.583G>A|p.G195S|protein_coding:CDS:exon:substitution:codon_variant:non_synonymous_codon|SO:0000010:SO:0000316:SO:0000147:SO:1000002:SO:0001581:SO:0001583	Apbb2|CCDS51510|r.1008g>a|c.583G>A|p.G195S|protein_coding:CDS:exon:substitution:codon_variant:non_synonymous_codon|SO:0000010:SO:0000316:SO:0000147:SO:1000002:SO:0001581:SO:0001583	1	.	.	.	.	.	.	0|1	.	.	.
5	67611065	G	A	Sub	85	missense	Shisa3|CCDS19318|r.833g>a|c.307G>A|p.G103S|protein_coding:CDS:exon:substitution:codon_variant:non_synonymous_codon|SO:0000010:SO:0000316:SO:0000147:SO:1000002:SO:0001581:SO:0001583	Shisa3|CCDS19318|r.833g>a|c.307G>A|p.G103S|protein_coding:CDS:exon:substitution:codon_variant:non_synonymous_codon|SO:0000010:SO:0000316:SO:0000147:SO:1000002:SO:0001581:SO:0001583	1	.	.	.	.	.	.	0|1	.	.	.
5	76978612	G	A	Sub	85	missense	Srp72|CCDS39119|r.301g>a|c.260G>A|p.C87Y|protein_coding:CDS:exon:substitution:codon_variant:non_synonymous_codon|SO:0000010:SO:0000316:SO:0000147:SO:1000002:SO:0001581:SO:0001583	Srp72|CCDS39119|r.301g>a|c.260G>A|p.C87Y|protein_coding:CDS:exon:substitution:codon_variant:non_synonymous_codon|SO:0000010:SO:0000316:SO:0000147:SO:1000002:SO:0001581:SO:0001583	0.96	.	.	.	.	.	.	.	0|1	.	.
5	96726547	G	A	Sub	83	missense	Fras1|CCDS19450|r.7688g>a|c.6830G>A|p.R2277H|protein_coding:CDS:exon:substitution:codon_variant:non_synonymous_codon|SO:0000010:SO:0000316:SO:0000147:SO:1000002:SO:0001581:SO:0001583	Fras1|CCDS19450|r.7688g>a|c.6830G>A|p.R2277H|protein_coding:CDS:exon:substitution:codon_variant:non_synonymous_codon|SO:0000010:SO:0000316:SO:0000147:SO:1000002:SO:0001581:SO:0001583	1	.	.	.	.	0|1	.	.	.	.	.
5	149445841	C	G	Sub	92	missense	Tex26|CCDS51707|r.157c>g|c.133C>G|p.P45A|protein_coding:CDS:exon:substitution:codon_variant:non_synonymous_codon|SO:0000010:SO:0000316:SO:0000147:SO:1000002:SO:0001581:SO:0001583	Tex26|CCDS51707|r.157c>g|c.133C>G|p.P45A|protein_coding:CDS:exon:substitution:codon_variant:non_synonymous_codon|SO:0000010:SO:0000316:SO:0000147:SO:1000002:SO:0001581:SO:0001583	1	.	.	.	.	.	.	0|1	.	.	.
6	23839098	C	T	Sub	64	missense	Cadps2|CCDS39439|r.128g>a|c.40G>A|p.G14R|protein_coding:CDS:exon:substitution:codon_variant:non_synonymous_codon|SO:0000010:SO:0000316:SO:0000147:SO:1000002:SO:0001581:SO:0001583	Cadps2|CCDS39439|r.128g>a|c.40G>A|p.G14R|protein_coding:CDS:exon:substitution:codon_variant:non_synonymous_codon|SO:0000010:SO:0000316:SO:0000147:SO:1000002:SO:0001581:SO:0001583	1	.	.	.	.	.	0|1	.	.	.	.
6	36523728	C	T	Sub	77	silent	Chrm2|CCDS20004|r.990c>u|c.519C>T|p.D173D|protein_coding:CDS:exon:substitution:codon_variant:synonymous_codon|SO:0000010:SO:0000316:SO:0000147:SO:1000002:SO:0001581:SO:0001588	Chrm2|CCDS20004|r.990c>u|c.519C>T|p.D173D|protein_coding:CDS:exon:substitution:codon_variant:synonymous_codon|SO:0000010:SO:0000316:SO:0000147:SO:1000002:SO:0001581:SO:0001588	1	.	.	.	.	.	0|1	.	.	.	.
6	41697416	G	T	Sub	80	missense	Kel|CCDS20055|r.1350c>a|c.1079C>A|p.T360N|protein_coding:CDS:exon:substitution:codon_variant:non_synonymous_codon|SO:0000010:SO:0000316:SO:0000147:SO:1000002:SO:0001581:SO:0001583	Kel|CCDS20055|r.1350c>a|c.1079C>A|p.T360N|protein_coding:CDS:exon:substitution:codon_variant:non_synonymous_codon|SO:0000010:SO:0000316:SO:0000147:SO:1000002:SO:0001581:SO:0001583	1	.	.	0|1	.	.	.	.	.	.	.
6	57360639	A	T	Sub	95	missense	Vmn1r17|CCDS20180|r.793u>a|c.740T>A|p.I247K|protein_coding:CDS:exon:substitution:codon_variant:non_synonymous_codon|SO:0000010:SO:0000316:SO:0000147:SO:1000002:SO:0001581:SO:0001583	Vmn1r17|CCDS20180|r.793u>a|c.740T>A|p.I247K|protein_coding:CDS:exon:substitution:codon_variant:non_synonymous_codon|SO:0000010:SO:0000316:SO:0000147:SO:1000002:SO:0001581:SO:0001583	1	.	.	.	0|1	.	.	.	.	.	.
6	58873750	A	G	Sub	93	missense	Herc3|CCDS20196|r.1449a>g|c.1348A>G|p.K450E|protein_coding:CDS:exon:substitution:codon_variant:non_synonymous_codon|SO:0000010:SO:0000316:SO:0000147:SO:1000002:SO:0001581:SO:0001583	Herc3|CCDS20196|r.1449a>g|c.1348A>G|p.K450E|protein_coding:CDS:exon:substitution:codon_variant:non_synonymous_codon|SO:0000010:SO:0000316:SO:0000147:SO:1000002:SO:0001581:SO:0001583	1	.	0|1	.	.	.	.	.	.	.	.
6	71607574	C	T	Sub	102	missense	Kdm3a|CCDS20233|r.1772g>a|c.1552G>A|p.D518N|protein_coding:CDS:exon:substitution:codon_variant:non_synonymous_codon|SO:0000010:SO:0000316:SO:0000147:SO:1000002:SO:0001581:SO:0001583	Kdm3a|CCDS20233|r.1772g>a|c.1552G>A|p.D518N|protein_coding:CDS:exon:substitution:codon_variant:non_synonymous_codon|SO:0000010:SO:0000316:SO:0000147:SO:1000002:SO:0001581:SO:0001583	1	.	.	.	0|1	.	.	.	.	.	.
6	113546639	G	A	Sub	73	missense	Fancd2|CCDS20426|r.837g>a|c.736G>A|p.V246I|protein_coding:CDS:exon:substitution:codon_variant:non_synonymous_codon|SO:0000010:SO:0000316:SO:0000147:SO:1000002:SO:0001581:SO:0001583	Fancd2|CCDS20426|r.837g>a|c.736G>A|p.V246I|protein_coding:CDS:exon:substitution:codon_variant:non_synonymous_codon|SO:0000010:SO:0000316:SO:0000147:SO:1000002:SO:0001581:SO:0001583	1	.	.	.	.	.	.	0|1	.	.	.
6	121661447	A	T	Sub	90	missense	A2m|CCDS39617|r.2678a>u|c.2617A>T|p.S873C|protein_coding:CDS:exon:substitution:codon_variant:non_synonymous_codon|SO:0000010:SO:0000316:SO:0000147:SO:1000002:SO:0001581:SO:0001583	A2m|CCDS39617|r.2678a>u|c.2617A>T|p.S873C|protein_coding:CDS:exon:substitution:codon_variant:non_synonymous_codon|SO:0000010:SO:0000316:SO:0000147:SO:1000002:SO:0001581:SO:0001583	1	.	.	.	.	0|1	.	.	.	.	.
7	4919491	A	C	Sub	39	silent	Zfp628|CCDS51979|r.1012a>c|c.711A>C|p.P237P|protein_coding:CDS:exon:substitution:codon_variant:synonymous_codon|SO:0000010:SO:0000316:SO:0000147:SO:1000002:SO:0001581:SO:0001588	Zfp628|CCDS51979|r.1012a>c|c.711A>C|p.P237P|protein_coding:CDS:exon:substitution:codon_variant:synonymous_codon|SO:0000010:SO:0000316:SO:0000147:SO:1000002:SO:0001581:SO:0001588	0.98	.	.	.	.	.	.	.	.	.	0|1
7	12988825	C	G	Sub	78	missense	Slc27a5|CCDS20821|r.1889g>c|c.1801G>C|p.A601P|protein_coding:CDS:exon:substitution:codon_variant:non_synonymous_codon|SO:0000010:SO:0000316:SO:0000147:SO:1000002:SO:0001581:SO:0001583	Slc27a5|CCDS20821|r.1889g>c|c.1801G>C|p.A601P|protein_coding:CDS:exon:substitution:codon_variant:non_synonymous_codon|SO:0000010:SO:0000316:SO:0000147:SO:1000002:SO:0001581:SO:0001583	1	.	.	.	.	0|1	.	.	.	.	.
7	16237963	G	T	Sub	79	missense	C5ar2|CCDS52037|r.144c>a|c.38C>A|p.A13D|protein_coding:CDS:exon:substitution:codon_variant:non_synonymous_codon|SO:0000010:SO:0000316:SO:0000147:SO:1000002:SO:0001581:SO:0001583	C5ar2|CCDS52037|r.144c>a|c.38C>A|p.A13D|protein_coding:CDS:exon:substitution:codon_variant:non_synonymous_codon|SO:0000010:SO:0000316:SO:0000147:SO:1000002:SO:0001581:SO:0001583	1	.	.	.	0|1	.	.	.	.	.	.
7	19858024	G	T	Sub	76	silent	Ceacam16|CCDS39805|r.607c>a|c.459C>A|p.L153L|protein_coding:CDS:exon:substitution:codon_variant:synonymous_codon|SO:0000010:SO:0000316:SO:0000147:SO:1000002:SO:0001581:SO:0001588	Ceacam16|CCDS39805|r.607c>a|c.459C>A|p.L153L|protein_coding:CDS:exon:substitution:codon_variant:synonymous_codon|SO:0000010:SO:0000316:SO:0000147:SO:1000002:SO:0001581:SO:0001588	1	.	.	.	.	.	0|1	.	.	.	.
7	24198627	T	G	Sub	90	missense	Zfp111|CCDS80674|r.1630a>c|c.1561A>C|p.T521P|protein_coding:CDS:exon:substitution:codon_variant:non_synonymous_codon|SO:0000010:SO:0000316:SO:0000147:SO:1000002:SO:0001581:SO:0001583	Zfp111|CCDS80674|r.1630a>c|c.1561A>C|p.T521P|protein_coding:CDS:exon:substitution:codon_variant:non_synonymous_codon|SO:0000010:SO:0000316:SO:0000147:SO:1000002:SO:0001581:SO:0001583	0.93	.	.	0|1	.	.	.	.	.	.	.
7	25303307	T	A	Sub	77	missense	Prr19|CCDS52147|r.499u>a|c.429T>A|p.N143K|protein_coding:CDS:exon:substitution:codon_variant:non_synonymous_codon|SO:0000010:SO:0000316:SO:0000147:SO:1000002:SO:0001581:SO:0001583	Prr19|CCDS52147|r.499u>a|c.429T>A|p.N143K|protein_coding:CDS:exon:substitution:codon_variant:non_synonymous_codon|SO:0000010:SO:0000316:SO:0000147:SO:1000002:SO:0001581:SO:0001583	1	.	.	.	.	.	.	0|1	.	.	.
7	30134419	C	T	Sub	99	silent	Zfp382|CCDS39877|r.1586c>u|c.1494C>T|p.C498C|protein_coding:CDS:exon:substitution:codon_variant:synonymous_codon|SO:0000010:SO:0000316:SO:0000147:SO:1000002:SO:0001581:SO:0001588	Zfp382|CCDS39877|r.1586c>u|c.1494C>T|p.C498C|protein_coding:CDS:exon:substitution:codon_variant:synonymous_codon|SO:0000010:SO:0000316:SO:0000147:SO:1000002:SO:0001581:SO:0001588	0.86	.	.	.	0|1	.	.	.	.	.	.
7	37479727	G	A	Sub	78	missense	Zfp536|CCDS21156|r.4003c>u|c.3452C>T|p.P1151L|protein_coding:CDS:exon:substitution:codon_variant:non_synonymous_codon|SO:0000010:SO:0000316:SO:0000147:SO:1000002:SO:0001581:SO:0001583	Zfp536|CCDS21156|r.4003c>u|c.3452C>T|p.P1151L|protein_coding:CDS:exon:substitution:codon_variant:non_synonymous_codon|SO:0000010:SO:0000316:SO:0000147:SO:1000002:SO:0001581:SO:0001583	1	.	.	.	.	.	.	0|1	.	.	.
7	62379773	A	T	Sub	84	silent	Magel2|CCDS52264|r.2764a>u|c.2424A>T|p.S808S|protein_coding:CDS:exon:substitution:codon_variant:synonymous_codon|SO:0000010:SO:0000316:SO:0000147:SO:1000002:SO:0001581:SO:0001588	Magel2|CCDS52264|r.2764a>u|c.2424A>T|p.S808S|protein_coding:CDS:exon:substitution:codon_variant:synonymous_codon|SO:0000010:SO:0000316:SO:0000147:SO:1000002:SO:0001581:SO:0001588	1	.	.	.	.	.	.	0|1	.	.	.
7	79117913	G	T	Sub	68	missense	Hapln3|CCDS21378|r.902c>a|c.732C>A|p.S244R|protein_coding:CDS:exon:substitution:codon_variant:non_synonymous_codon|SO:0000010:SO:0000316:SO:0000147:SO:1000002:SO:0001581:SO:0001583	Hapln3|CCDS21378|r.902c>a|c.732C>A|p.S244R|protein_coding:CDS:exon:substitution:codon_variant:non_synonymous_codon|SO:0000010:SO:0000316:SO:0000147:SO:1000002:SO:0001581:SO:0001583	1	.	.	.	.	.	0|1	.	.	.	.
7	80752226	C	A	Sub	89	missense	Iqgap1|CCDS40001|r.1511g>u|c.1290G>T|p.Q430H|protein_coding:CDS:exon:substitution:codon_variant:non_synonymous_codon|SO:0000010:SO:0000316:SO:0000147:SO:1000002:SO:0001581:SO:0001583	Iqgap1|CCDS40001|r.1511g>u|c.1290G>T|p.Q430H|protein_coding:CDS:exon:substitution:codon_variant:non_synonymous_codon|SO:0000010:SO:0000316:SO:0000147:SO:1000002:SO:0001581:SO:0001583	1	.	.	.	.	.	.	0|1	.	.	.
7	89154105	G	A	Sub	84	missense	Tmem135|CCDS21440|r.1058c>u|c.859C>T|p.R287W|protein_coding:CDS:exon:substitution:codon_variant:non_synonymous_codon|SO:0000010:SO:0000316:SO:0000147:SO:1000002:SO:0001581:SO:0001583	Tmem135|CCDS21440|r.1058c>u|c.859C>T|p.R287W|protein_coding:CDS:exon:substitution:codon_variant:non_synonymous_codon|SO:0000010:SO:0000316:SO:0000147:SO:1000002:SO:0001581:SO:0001583	1	.	.	.	.	.	0|1	.	.	.	.
7	90236456	A	G	Sub	37	silent	Ccdc83|CCDS21446|r.851u>c|c.720T>C|p.L240L|protein_coding:CDS:exon:substitution:codon_variant:synonymous_codon|SO:0000010:SO:0000316:SO:0000147:SO:1000002:SO:0001581:SO:0001588	Ccdc83|CCDS21446|r.851u>c|c.720T>C|p.L240L|protein_coding:CDS:exon:substitution:codon_variant:synonymous_codon|SO:0000010:SO:0000316:SO:0000147:SO:1000002:SO:0001581:SO:0001588	1	.	.	.	.	.	0|1	.	.	.	.
7	102083914	A	G	Sub	70	silent	Xntrpc|CCDS21524|r.1486a>g|c.1191A>G|p.T397T|protein_coding:CDS:exon:substitution:codon_variant:synonymous_codon|SO:0000010:SO:0000316:SO:0000147:SO:1000002:SO:0001581:SO:0001588	Xntrpc|CCDS21524|r.1486a>g|c.1191A>G|p.T397T|protein_coding:CDS:exon:substitution:codon_variant:synonymous_codon|SO:0000010:SO:0000316:SO:0000147:SO:1000002:SO:0001581:SO:0001588	1	.	.	.	0|1	.	.	.	.	.	.
7	103442329	G	A	Sub	56	missense	Olfr605|CCDS21573|r.793c>u|c.793C>T|p.R265C|protein_coding:CDS:exon:substitution:codon_variant:non_synonymous_codon|SO:0000010:SO:0000316:SO:0000147:SO:1000002:SO:0001581:SO:0001583	Olfr605|CCDS21573|r.793c>u|c.793C>T|p.R265C|protein_coding:CDS:exon:substitution:codon_variant:non_synonymous_codon|SO:0000010:SO:0000316:SO:0000147:SO:1000002:SO:0001581:SO:0001583	1	.	.	0|1	.	.	.	.	.	.	.
7	107182534	C	T	Sub	79	missense	Nlrp14|CCDS21688|r.1043c>u|c.937C>T|p.R313C|protein_coding:CDS:exon:substitution:codon_variant:non_synonymous_codon|SO:0000010:SO:0000316:SO:0000147:SO:1000002:SO:0001581:SO:0001583	Nlrp14|CCDS21688|r.1043c>u|c.937C>T|p.R313C|protein_coding:CDS:exon:substitution:codon_variant:non_synonymous_codon|SO:0000010:SO:0000316:SO:0000147:SO:1000002:SO:0001581:SO:0001583	1	.	.	.	0|1	.	.	.	.	.	.
7	107721340	C	T	Sub	77	nonsense	Ppfibp2|CCDS52356|r.1201c>u|c.1075C>T|p.R359*|protein_coding:CDS:exon:substitution:codon_variant:stop_gained|SO:0000010:SO:0000316:SO:0000147:SO:1000002:SO:0001581:SO:0001587	Ppfibp2|CCDS52356|r.1201c>u|c.1075C>T|p.R359*|protein_coding:CDS:exon:substitution:codon_variant:stop_gained|SO:0000010:SO:0000316:SO:0000147:SO:1000002:SO:0001581:SO:0001587	1	0|1	.	.	.	.	.	.	.	.	.
7	119457231	A	G	Sub	70	silent	Gp2|CCDS21779|r.167u>c|c.18T>C|p.G6G|protein_coding:CDS:exon:substitution:codon_variant:synonymous_codon|SO:0000010:SO:0000316:SO:0000147:SO:1000002:SO:0001581:SO:0001588	Gp2|CCDS21779|r.167u>c|c.18T>C|p.G6G|protein_coding:CDS:exon:substitution:codon_variant:synonymous_codon|SO:0000010:SO:0000316:SO:0000147:SO:1000002:SO:0001581:SO:0001588	1	.	0|1	.	.	.	.	.	.	.	.
7	120319472	T	C	Sub	76	silent	Abca14|CCDS40108|r.4976u>c|c.4818T>C|p.F1606F|protein_coding:CDS:exon:substitution:codon_variant:synonymous_codon|SO:0000010:SO:0000316:SO:0000147:SO:1000002:SO:0001581:SO:0001588	Abca14|CCDS40108|r.4976u>c|c.4818T>C|p.F1606F|protein_coding:CDS:exon:substitution:codon_variant:synonymous_codon|SO:0000010:SO:0000316:SO:0000147:SO:1000002:SO:0001581:SO:0001588	1	.	0|1	.	.	.	.	.	.	.	.
8	24694673	T	G	Sub	111	missense	Adam3|CCDS22196|r.1671a>c|c.1575A>C|p.E525D|protein_coding:CDS:exon:substitution:codon_variant:non_synonymous_codon|SO:0000010:SO:0000316:SO:0000147:SO:1000002:SO:0001581:SO:0001583	Adam3|CCDS22196|r.1671a>c|c.1575A>C|p.E525D|protein_coding:CDS:exon:substitution:codon_variant:non_synonymous_codon|SO:0000010:SO:0000316:SO:0000147:SO:1000002:SO:0001581:SO:0001583	1	.	.	.	.	.	.	0|1	.	.	.
8	43185327	C	T	Sub	85	nonsense	Triml2|CCDS52546|r.392c>u|c.331C>T|p.R111*|protein_coding:CDS:exon:substitution:codon_variant:stop_gained|SO:0000010:SO:0000316:SO:0000147:SO:1000002:SO:0001581:SO:0001587	Triml2|CCDS52546|r.392c>u|c.331C>T|p.R111*|protein_coding:CDS:exon:substitution:codon_variant:stop_gained|SO:0000010:SO:0000316:SO:0000147:SO:1000002:SO:0001581:SO:0001587	1	.	.	.	.	.	.	.	.	0|1	.
8	64609169	C	T	Sub	86	silent	Cpe|CCDS22327|r.943g>a|c.852G>A|p.A284A|protein_coding:CDS:exon:substitution:codon_variant:synonymous_codon|SO:0000010:SO:0000316:SO:0000147:SO:1000002:SO:0001581:SO:0001588	Cpe|CCDS22327|r.943g>a|c.852G>A|p.A284A|protein_coding:CDS:exon:substitution:codon_variant:synonymous_codon|SO:0000010:SO:0000316:SO:0000147:SO:1000002:SO:0001581:SO:0001588	1	.	0|1	.	.	.	.	.	.	.	.
8	69372479	A	T	Sub	111	missense	Gm10033|ENSMUST00000072427.4|r.320u>a|c.320T>A|p.F107Y|protein_coding:CDS:exon:substitution:codon_variant:non_synonymous_codon|SO:0000010:SO:0000316:SO:0000147:SO:1000002:SO:0001581:SO:0001583	Gm10033|ENSMUST00000072427.4|r.320u>a|c.320T>A|p.F107Y|protein_coding:CDS:exon:substitution:codon_variant:non_synonymous_codon|SO:0000010:SO:0000316:SO:0000147:SO:1000002:SO:0001581:SO:0001583	0.99	.	.	.	.	.	.	.	.	0|1	.
8	92676203	A	G	Sub	64	silent	Irx6|CCDS40428|r.942a>g|c.195A>G|p.G65G|protein_coding:CDS:exon:substitution:codon_variant:synonymous_codon|SO:0000010:SO:0000316:SO:0000147:SO:1000002:SO:0001581:SO:0001588	Irx6|CCDS40428|r.942a>g|c.195A>G|p.G65G|protein_coding:CDS:exon:substitution:codon_variant:synonymous_codon|SO:0000010:SO:0000316:SO:0000147:SO:1000002:SO:0001581:SO:0001588	1	.	0|1	.	.	.	.	.	.	.	.
8	93025338	G	A	Sub	118	silent	Ces1a|CCDS22526|r.1251c>u|c.1167C>T|p.I389I|protein_coding:CDS:exon:substitution:codon_variant:synonymous_codon|SO:0000010:SO:0000316:SO:0000147:SO:1000002:SO:0001581:SO:0001588	Ces1a|CCDS22526|r.1251c>u|c.1167C>T|p.I389I|protein_coding:CDS:exon:substitution:codon_variant:synonymous_codon|SO:0000010:SO:0000316:SO:0000147:SO:1000002:SO:0001581:SO:0001588	1	.	.	.	.	.	.	0|1	.	.	.
8	93025339	A	T	Sub	120	missense	Ces1a|CCDS22526|r.1250u>a|c.1166T>A|p.I389N|protein_coding:CDS:exon:substitution:codon_variant:non_synonymous_codon|SO:0000010:SO:0000316:SO:0000147:SO:1000002:SO:0001581:SO:0001583	Ces1a|CCDS22526|r.1250u>a|c.1166T>A|p.I389N|protein_coding:CDS:exon:substitution:codon_variant:non_synonymous_codon|SO:0000010:SO:0000316:SO:0000147:SO:1000002:SO:0001581:SO:0001583	1	.	.	.	.	.	.	0|1	.	.	.
8	116514846	C	T	Sub	98	missense	Dynlrb2|CCDS40487|r.160c>u|c.128C>T|p.A43V|protein_coding:CDS:exon:substitution:codon_variant:non_synonymous_codon|SO:0000010:SO:0000316:SO:0000147:SO:1000002:SO:0001581:SO:0001583	Dynlrb2|CCDS40487|r.160c>u|c.128C>T|p.A43V|protein_coding:CDS:exon:substitution:codon_variant:non_synonymous_codon|SO:0000010:SO:0000316:SO:0000147:SO:1000002:SO:0001581:SO:0001583	1	.	.	.	.	.	.	.	0|1	.	.
9	3635105	C	T	Sub	72	missense	Gucy1a2|CCDS40526|r.1597c>u|c.1148C>T|p.P383L|protein_coding:CDS:exon:substitution:codon_variant:non_synonymous_codon|SO:0000010:SO:0000316:SO:0000147:SO:1000002:SO:0001581:SO:0001583	Gucy1a2|CCDS40526|r.1597c>u|c.1148C>T|p.P383L|protein_coding:CDS:exon:substitution:codon_variant:non_synonymous_codon|SO:0000010:SO:0000316:SO:0000147:SO:1000002:SO:0001581:SO:0001583	1	.	.	.	.	.	0|1	.	.	.	.
9	8042437	T	G	Sub	74	missense	9230110C19Rik|CCDS22813|r.208a>c|c.164A>C|p.Q55P|protein_coding:CDS:exon:substitution:codon_variant:non_synonymous_codon|SO:0000010:SO:0000316:SO:0000147:SO:1000002:SO:0001581:SO:0001583	9230110C19Rik|CCDS22813|r.208a>c|c.164A>C|p.Q55P|protein_coding:CDS:exon:substitution:codon_variant:non_synonymous_codon|SO:0000010:SO:0000316:SO:0000147:SO:1000002:SO:0001581:SO:0001583	1	.	.	.	.	.	.	0|1	.	.	.
9	13266388	C	A	Sub	84	missense	Ccdc82|CCDS57651|r.1195c>a|c.1057C>A|p.L353I|protein_coding:CDS:exon:substitution:codon_variant:non_synonymous_codon|SO:0000010:SO:0000316:SO:0000147:SO:1000002:SO:0001581:SO:0001583	Ccdc82|CCDS57651|r.1195c>a|c.1057C>A|p.L353I|protein_coding:CDS:exon:substitution:codon_variant:non_synonymous_codon|SO:0000010:SO:0000316:SO:0000147:SO:1000002:SO:0001581:SO:0001583	1	.	.	.	.	.	.	0|1	.	.	.
9	14811878	C	T	Sub	87	nonsense	Mre11a|CCDS22827|r.1329c>u|c.1147C>T|p.Q383*|protein_coding:CDS:exon:substitution:codon_variant:stop_gained|SO:0000010:SO:0000316:SO:0000147:SO:1000002:SO:0001581:SO:0001587	Mre11a|CCDS22827|r.1329c>u|c.1147C>T|p.Q383*|protein_coding:CDS:exon:substitution:codon_variant:stop_gained|SO:0000010:SO:0000316:SO:0000147:SO:1000002:SO:0001581:SO:0001587	1	.	.	0|1	.	.	.	.	.	.	.
9	15007375	C	G	Sub	70	missense	Panx1|CCDS22832|r.1628g>c|c.1187G>C|p.R396T|protein_coding:CDS:exon:substitution:codon_variant:non_synonymous_codon|SO:0000010:SO:0000316:SO:0000147:SO:1000002:SO:0001581:SO:0001583	Panx1|CCDS22832|r.1628g>c|c.1187G>C|p.R396T|protein_coding:CDS:exon:substitution:codon_variant:non_synonymous_codon|SO:0000010:SO:0000316:SO:0000147:SO:1000002:SO:0001581:SO:0001583	1	.	.	.	.	.	.	0|1	.	.	.
9	16006530	C	T	Sub	89	missense	Fat3|CCDS40539|r.4602g>a|c.4596G>A|p.M1532I|protein_coding:CDS:exon:substitution:codon_variant:non_synonymous_codon|SO:0000010:SO:0000316:SO:0000147:SO:1000002:SO:0001581:SO:0001583	Fat3|CCDS40539|r.4602g>a|c.4596G>A|p.M1532I|protein_coding:CDS:exon:substitution:codon_variant:non_synonymous_codon|SO:0000010:SO:0000316:SO:0000147:SO:1000002:SO:0001581:SO:0001583	1	.	0|1	.	.	.	.	.	.	.	.
9	39702739	A	C	Sub	87	missense	Olfr149|CCDS23057|r.84u>g|c.29T>G|p.F10C|protein_coding:CDS:exon:substitution:codon_variant:non_synonymous_codon|SO:0000010:SO:0000316:SO:0000147:SO:1000002:SO:0001581:SO:0001583	Olfr149|CCDS23057|r.84u>g|c.29T>G|p.F10C|protein_coding:CDS:exon:substitution:codon_variant:non_synonymous_codon|SO:0000010:SO:0000316:SO:0000147:SO:1000002:SO:0001581:SO:0001583	1	.	0|1	.	.	.	.	.	.	.	.
9	51849410	C	A	Sub	91	missense	Arhgap20|CCDS23177|r.2715c>a|c.2560C>A|p.Q854K|protein_coding:CDS:exon:substitution:codon_variant:non_synonymous_codon|SO:0000010:SO:0000316:SO:0000147:SO:1000002:SO:0001581:SO:0001583	Arhgap20|CCDS23177|r.2715c>a|c.2560C>A|p.Q854K|protein_coding:CDS:exon:substitution:codon_variant:non_synonymous_codon|SO:0000010:SO:0000316:SO:0000147:SO:1000002:SO:0001581:SO:0001583	1	.	.	.	0|1	.	.	.	.	.	.
9	59327261	G	A	Sub	92	missense	Bbs4|CCDS40658|r.1037c>u|c.962C>T|p.A321V|protein_coding:CDS:exon:substitution:codon_variant:non_synonymous_codon|SO:0000010:SO:0000316:SO:0000147:SO:1000002:SO:0001581:SO:0001583	Bbs4|CCDS40658|r.1037c>u|c.962C>T|p.A321V|protein_coding:CDS:exon:substitution:codon_variant:non_synonymous_codon|SO:0000010:SO:0000316:SO:0000147:SO:1000002:SO:0001581:SO:0001583	1	.	.	.	0|1	.	.	.	.	.	.
9	65556296	C	G	Sub	91	missense	Plekho2|CCDS23294|r.1361g>c|c.1270G>C|p.A424P|protein_coding:CDS:exon:substitution:codon_variant:non_synonymous_codon|SO:0000010:SO:0000316:SO:0000147:SO:1000002:SO:0001581:SO:0001583	Plekho2|CCDS23294|r.1361g>c|c.1270G>C|p.A424P|protein_coding:CDS:exon:substitution:codon_variant:non_synonymous_codon|SO:0000010:SO:0000316:SO:0000147:SO:1000002:SO:0001581:SO:0001583	1	.	.	0|1	.	.	.	.	.	.	.
9	67951590	C	A	Sub	97	missense	Vps13c|CCDS40676|r.8352c>a|c.8321C>A|p.S2774Y|protein_coding:CDS:exon:substitution:codon_variant:non_synonymous_codon|SO:0000010:SO:0000316:SO:0000147:SO:1000002:SO:0001581:SO:0001583	Vps13c|CCDS40676|r.8352c>a|c.8321C>A|p.S2774Y|protein_coding:CDS:exon:substitution:codon_variant:non_synonymous_codon|SO:0000010:SO:0000316:SO:0000147:SO:1000002:SO:0001581:SO:0001583	1	.	.	.	0|1	.	.	.	.	.	.
9	71162481	C	T	Sub	70	missense	Aqp9|CCDS72270|r.153g>a|c.25G>A|p.V9I|protein_coding:CDS:exon:substitution:codon_variant:non_synonymous_codon|SO:0000010:SO:0000316:SO:0000147:SO:1000002:SO:0001581:SO:0001583	Aqp9|CCDS72270|r.153g>a|c.25G>A|p.V9I|protein_coding:CDS:exon:substitution:codon_variant:non_synonymous_codon|SO:0000010:SO:0000316:SO:0000147:SO:1000002:SO:0001581:SO:0001583	1	.	.	.	0|1	.	.	.	.	.	.
9	88327933	T	G	Sub	61	missense	Nt5e|CCDS23386|r.737u>g|c.248T>G|p.L83W|protein_coding:CDS:exon:substitution:codon_variant:non_synonymous_codon|SO:0000010:SO:0000316:SO:0000147:SO:1000002:SO:0001581:SO:0001583	Nt5e|CCDS23386|r.737u>g|c.248T>G|p.L83W|protein_coding:CDS:exon:substitution:codon_variant:non_synonymous_codon|SO:0000010:SO:0000316:SO:0000147:SO:1000002:SO:0001581:SO:0001583	0.81	0|1	.	.	.	.	.	.	.	.	.
10	4857084	T	C	Sub	81	silent	Esr1|CCDS56678|r.1347u>c|c.999T>C|p.S333S|protein_coding:CDS:exon:substitution:codon_variant:synonymous_codon|SO:0000010:SO:0000316:SO:0000147:SO:1000002:SO:0001581:SO:0001588	Esr1|CCDS56678|r.1347u>c|c.999T>C|p.S333S|protein_coding:CDS:exon:substitution:codon_variant:synonymous_codon|SO:0000010:SO:0000316:SO:0000147:SO:1000002:SO:0001581:SO:0001588	0.98	.	.	.	.	.	0|1	.	.	.	.
10	4857087	A	G	Sub	80	silent	Esr1|CCDS56678|r.1350a>g|c.1002A>G|p.E334E|protein_coding:CDS:exon:substitution:codon_variant:synonymous_codon|SO:0000010:SO:0000316:SO:0000147:SO:1000002:SO:0001581:SO:0001588	Esr1|CCDS56678|r.1350a>g|c.1002A>G|p.E334E|protein_coding:CDS:exon:substitution:codon_variant:synonymous_codon|SO:0000010:SO:0000316:SO:0000147:SO:1000002:SO:0001581:SO:0001588	0.94	.	.	.	.	.	0|1	.	.	.	.
10	4857097	T	A	Sub	81	missense	Esr1|CCDS56678|r.1360u>a|c.1012T>A|p.S338T|protein_coding:CDS:exon:substitution:codon_variant:non_synonymous_codon|SO:0000010:SO:0000316:SO:0000147:SO:1000002:SO:0001581:SO:0001583	Esr1|CCDS56678|r.1360u>a|c.1012T>A|p.S338T|protein_coding:CDS:exon:substitution:codon_variant:non_synonymous_codon|SO:0000010:SO:0000316:SO:0000147:SO:1000002:SO:0001581:SO:0001583	1	.	.	.	.	.	0|1	.	.	.	.
10	4857099	T	C	Sub	83	silent	Esr1|CCDS56678|r.1362u>c|c.1014T>C|p.S338S|protein_coding:CDS:exon:substitution:codon_variant:synonymous_codon|SO:0000010:SO:0000316:SO:0000147:SO:1000002:SO:0001581:SO:0001588	Esr1|CCDS56678|r.1362u>c|c.1014T>C|p.S338S|protein_coding:CDS:exon:substitution:codon_variant:synonymous_codon|SO:0000010:SO:0000316:SO:0000147:SO:1000002:SO:0001581:SO:0001588	1	.	.	.	.	.	0|1	.	.	.	.
10	18525034	G	A	Sub	97	silent	Nhsl1|CCDS35853|r.2555g>a|c.1917G>A|p.Q639Q|protein_coding:CDS:exon:substitution:codon_variant:synonymous_codon|SO:0000010:SO:0000316:SO:0000147:SO:1000002:SO:0001581:SO:0001588	Nhsl1|CCDS35853|r.2555g>a|c.1917G>A|p.Q639Q|protein_coding:CDS:exon:substitution:codon_variant:synonymous_codon|SO:0000010:SO:0000316:SO:0000147:SO:1000002:SO:0001581:SO:0001588	1	.	.	.	.	.	.	.	0|1	.	.
10	44441797	C	T	Sub	64	silent	Prdm1|CCDS23825|r.1208g>a|c.1029G>A|p.E343E|protein_coding:CDS:exon:substitution:codon_variant:synonymous_codon|SO:0000010:SO:0000316:SO:0000147:SO:1000002:SO:0001581:SO:0001588	Prdm1|CCDS23825|r.1208g>a|c.1029G>A|p.E343E|protein_coding:CDS:exon:substitution:codon_variant:synonymous_codon|SO:0000010:SO:0000316:SO:0000147:SO:1000002:SO:0001581:SO:0001588	1	.	.	.	.	.	.	0|1	.	.	.
10	53694842	G	C	Sub	73	silent	Fam184a|CCDS35901|r.1194c>g|c.1194C>G|p.T398T|protein_coding:CDS:exon:substitution:codon_variant:synonymous_codon|SO:0000010:SO:0000316:SO:0000147:SO:1000002:SO:0001581:SO:0001588	Fam184a|CCDS35901|r.1194c>g|c.1194C>G|p.T398T|protein_coding:CDS:exon:substitution:codon_variant:synonymous_codon|SO:0000010:SO:0000316:SO:0000147:SO:1000002:SO:0001581:SO:0001588	1	.	.	.	.	.	.	0|1	.	.	.
10	57524072	C	T	Sub	99	missense	Serinc1|CCDS23853|r.613g>a|c.478G>A|p.A160T|protein_coding:CDS:exon:substitution:codon_variant:non_synonymous_codon|SO:0000010:SO:0000316:SO:0000147:SO:1000002:SO:0001581:SO:0001583	Serinc1|CCDS23853|r.613g>a|c.478G>A|p.A160T|protein_coding:CDS:exon:substitution:codon_variant:non_synonymous_codon|SO:0000010:SO:0000316:SO:0000147:SO:1000002:SO:0001581:SO:0001583	1	.	.	.	.	.	.	.	.	.	0|1
10	61103159	G	A	Sub	117	silent	Sgpl1|CCDS35914|r.1429c>u|c.1260C>T|p.T420T|protein_coding:CDS:exon:substitution:codon_variant:synonymous_codon|SO:0000010:SO:0000316:SO:0000147:SO:1000002:SO:0001581:SO:0001588	Sgpl1|CCDS35914|r.1429c>u|c.1260C>T|p.T420T|protein_coding:CDS:exon:substitution:codon_variant:synonymous_codon|SO:0000010:SO:0000316:SO:0000147:SO:1000002:SO:0001581:SO:0001588	1	.	.	.	.	.	.	.	0|1	.	.
10	62133709	A	G	Sub	64	missense	Neurog3|CCDS23887|r.486a>g|c.247A>G|p.S83G|protein_coding:CDS:exon:substitution:codon_variant:non_synonymous_codon|SO:0000010:SO:0000316:SO:0000147:SO:1000002:SO:0001581:SO:0001583	Neurog3|CCDS23887|r.486a>g|c.247A>G|p.S83G|protein_coding:CDS:exon:substitution:codon_variant:non_synonymous_codon|SO:0000010:SO:0000316:SO:0000147:SO:1000002:SO:0001581:SO:0001583	1	.	.	.	.	.	.	0|1	.	.	.
10	94044324	T	A	Sub	45	missense	Fgd6|CCDS48674|r.1333u>a|c.1039T>A|p.Y347N|protein_coding:CDS:exon:substitution:codon_variant:non_synonymous_codon|SO:0000010:SO:0000316:SO:0000147:SO:1000002:SO:0001581:SO:0001583	Fgd6|CCDS48674|r.1333u>a|c.1039T>A|p.Y347N|protein_coding:CDS:exon:substitution:codon_variant:non_synonymous_codon|SO:0000010:SO:0000316:SO:0000147:SO:1000002:SO:0001581:SO:0001583	1	.	.	.	.	.	.	1|1	.	.	.
10	114696138	C	A	Sub	97	ess_splice	Trhde|CCDS24175|r.1121-1g>u|c.1057-1G>T|p.?|protein_coding:CDS:extended_cis_splice_site:substitution:splice_site_variant:transcript_variant|SO:0000010:SO:0000316:SO:0001993:SO:1000002:SO:0001629:SO:0001576	Trhde|CCDS24175|r.1121-1g>u|c.1057-1G>T|p.?|protein_coding:CDS:extended_cis_splice_site:substitution:splice_site_variant:transcript_variant|SO:0000010:SO:0000316:SO:0001993:SO:1000002:SO:0001629:SO:0001576	1	.	.	0|1	.	.	.	.	.	.	.
11	29693861	G	A	Sub	80	nonsense	Rtn4|CCDS24502|r.88g>a|c.56G>A|p.W19*|protein_coding:CDS:exon:substitution:codon_variant:stop_gained|SO:0000010:SO:0000316:SO:0000147:SO:1000002:SO:0001581:SO:0001587	Rtn4|CCDS24502|r.88g>a|c.56G>A|p.W19*|protein_coding:CDS:exon:substitution:codon_variant:stop_gained|SO:0000010:SO:0000316:SO:0000147:SO:1000002:SO:0001581:SO:0001587	1	0|1	.	.	.	.	.	.	.	.	.
11	34687585	G	A	Sub	68	silent	Dock2|ENSMUST00000093193.11|r.2259c>u|c.2190C>T|p.C730C|protein_coding:CDS:exon:substitution:codon_variant:synonymous_codon|SO:0000010:SO:0000316:SO:0000147:SO:1000002:SO:0001581:SO:0001588	Dock2|ENSMUST00000093193.11|r.2259c>u|c.2190C>T|p.C730C|protein_coding:CDS:exon:substitution:codon_variant:synonymous_codon|SO:0000010:SO:0000316:SO:0000147:SO:1000002:SO:0001581:SO:0001588	1	0|1	.	.	.	.	.	.	.	.	.
11	55137298	G	A	Sub	86	silent	Slc36a3|CCDS24708|r.760c>u|c.504C>T|p.N168N|protein_coding:CDS:exon:substitution:codon_variant:synonymous_codon|SO:0000010:SO:0000316:SO:0000147:SO:1000002:SO:0001581:SO:0001588	Slc36a3|CCDS24708|r.760c>u|c.504C>T|p.N168N|protein_coding:CDS:exon:substitution:codon_variant:synonymous_codon|SO:0000010:SO:0000316:SO:0000147:SO:1000002:SO:0001581:SO:0001588	1	.	0|1	.	.	.	.	.	.	.	.
11	55527460	G	C	Sub	76	missense	Glra1|CCDS70190|r.795c>g|c.707C>G|p.T236S|protein_coding:CDS:exon:substitution:codon_variant:non_synonymous_codon|SO:0000010:SO:0000316:SO:0000147:SO:1000002:SO:0001581:SO:0001583	Glra1|CCDS70190|r.795c>g|c.707C>G|p.T236S|protein_coding:CDS:exon:substitution:codon_variant:non_synonymous_codon|SO:0000010:SO:0000316:SO:0000147:SO:1000002:SO:0001581:SO:0001583	1	.	.	.	.	.	0|1	.	.	.	.
11	69777753	T	C	Sub	45	missense	Zbtb4|CCDS36197|r.1541u>c|c.1301T>C|p.L434P|protein_coding:CDS:exon:substitution:codon_variant:non_synonymous_codon|SO:0000010:SO:0000316:SO:0000147:SO:1000002:SO:0001581:SO:0001583	Zbtb4|CCDS36197|r.1541u>c|c.1301T>C|p.L434P|protein_coding:CDS:exon:substitution:codon_variant:non_synonymous_codon|SO:0000010:SO:0000316:SO:0000147:SO:1000002:SO:0001581:SO:0001583	0.84	.	.	.	.	.	0|1	.	.	.	.
11	72065622	G	A	Sub	80	missense	Pitpnm3|CCDS24978|r.1376c>u|c.1273C>T|p.P425S|protein_coding:CDS:exon:substitution:codon_variant:non_synonymous_codon|SO:0000010:SO:0000316:SO:0000147:SO:1000002:SO:0001581:SO:0001583	Pitpnm3|CCDS24978|r.1376c>u|c.1273C>T|p.P425S|protein_coding:CDS:exon:substitution:codon_variant:non_synonymous_codon|SO:0000010:SO:0000316:SO:0000147:SO:1000002:SO:0001581:SO:0001583	1	.	.	.	.	.	.	0|1	.	.	.
11	75169442	C	G	Sub	84	silent	Hic1|CCDS36226|r.78g>c|c.78G>C|p.P26P|protein_coding:CDS:exon:substitution:codon_variant:synonymous_codon|SO:0000010:SO:0000316:SO:0000147:SO:1000002:SO:0001581:SO:0001588	Hic1|CCDS36226|r.78g>c|c.78G>C|p.P26P|protein_coding:CDS:exon:substitution:codon_variant:synonymous_codon|SO:0000010:SO:0000316:SO:0000147:SO:1000002:SO:0001581:SO:0001588	0.98	.	0|1	0|1	.	.	.	.	.	.	.
11	86244605	C	T	Sub	83	missense	Ints2|CCDS25198|r.1340g>a|c.982G>A|p.V328M|protein_coding:CDS:exon:substitution:codon_variant:non_synonymous_codon|SO:0000010:SO:0000316:SO:0000147:SO:1000002:SO:0001581:SO:0001583	Ints2|CCDS25198|r.1340g>a|c.982G>A|p.V328M|protein_coding:CDS:exon:substitution:codon_variant:non_synonymous_codon|SO:0000010:SO:0000316:SO:0000147:SO:1000002:SO:0001581:SO:0001583	1	.	.	.	.	.	0|1	.	.	.	.
11	100189142	A	G	Sub	66	missense	Krt9|CCDS25412|r.1466u>c|c.1423T>C|p.Y475H|protein_coding:CDS:exon:substitution:codon_variant:non_synonymous_codon|SO:0000010:SO:0000316:SO:0000147:SO:1000002:SO:0001581:SO:0001583	Krt9|CCDS25412|r.1466u>c|c.1423T>C|p.Y475H|protein_coding:CDS:exon:substitution:codon_variant:non_synonymous_codon|SO:0000010:SO:0000316:SO:0000147:SO:1000002:SO:0001581:SO:0001583	0.95	0|1	.	.	.	.	.	.	.	.	.
11	102193585	C	T	Sub	74	missense	G6pc3|CCDS25491|r.1077c>u|c.820C>T|p.R274W|protein_coding:CDS:exon:substitution:codon_variant:non_synonymous_codon|SO:0000010:SO:0000316:SO:0000147:SO:1000002:SO:0001581:SO:0001583	G6pc3|CCDS25491|r.1077c>u|c.820C>T|p.R274W|protein_coding:CDS:exon:substitution:codon_variant:non_synonymous_codon|SO:0000010:SO:0000316:SO:0000147:SO:1000002:SO:0001581:SO:0001583	1	.	.	.	.	.	.	0|1	.	.	.
12	4134424	C	T	Sub	76	silent	Adcy3|CCDS25787|r.596c>u|c.99C>T|p.G33G|protein_coding:CDS:exon:substitution:codon_variant:synonymous_codon|SO:0000010:SO:0000316:SO:0000147:SO:1000002:SO:0001581:SO:0001588	Adcy3|CCDS25787|r.596c>u|c.99C>T|p.G33G|protein_coding:CDS:exon:substitution:codon_variant:synonymous_codon|SO:0000010:SO:0000316:SO:0000147:SO:1000002:SO:0001581:SO:0001588	1	.	.	0|1	.	.	.	.	.	.	.
12	31074539	G	A	Sub	87	missense	Fam110c|CCDS25860|r.572g>a|c.499G>A|p.A167T|protein_coding:CDS:exon:substitution:codon_variant:non_synonymous_codon|SO:0000010:SO:0000316:SO:0000147:SO:1000002:SO:0001581:SO:0001583	Fam110c|CCDS25860|r.572g>a|c.499G>A|p.A167T|protein_coding:CDS:exon:substitution:codon_variant:non_synonymous_codon|SO:0000010:SO:0000316:SO:0000147:SO:1000002:SO:0001581:SO:0001583	0.93	0|1	.	.	.	.	.	.	.	.	.
12	36476740	T	G	Sub	80	missense	Ispd|CCDS49051|r.1079u>g|c.824T>G|p.I275S|protein_coding:CDS:exon:substitution:codon_variant:non_synonymous_codon|SO:0000010:SO:0000316:SO:0000147:SO:1000002:SO:0001581:SO:0001583	Ispd|CCDS49051|r.1079u>g|c.824T>G|p.I275S|protein_coding:CDS:exon:substitution:codon_variant:non_synonymous_codon|SO:0000010:SO:0000316:SO:0000147:SO:1000002:SO:0001581:SO:0001583	1	.	.	.	.	.	0|1	.	.	.	.
12	69197250	G	C	Sub	74	missense	Dnaaf2|CCDS25948|r.1180c>g|c.1036C>G|p.L346V|protein_coding:CDS:exon:substitution:codon_variant:non_synonymous_codon|SO:0000010:SO:0000316:SO:0000147:SO:1000002:SO:0001581:SO:0001583	Dnaaf2|CCDS25948|r.1180c>g|c.1036C>G|p.L346V|protein_coding:CDS:exon:substitution:codon_variant:non_synonymous_codon|SO:0000010:SO:0000316:SO:0000147:SO:1000002:SO:0001581:SO:0001583	1	.	.	.	.	.	.	0|1	.	.	.
12	73940586	G	A	Sub	87	silent	Hif1a|CCDS25977|r.1874g>a|c.1488G>A|p.Q496Q|protein_coding:CDS:exon:substitution:codon_variant:synonymous_codon|SO:0000010:SO:0000316:SO:0000147:SO:1000002:SO:0001581:SO:0001588	Hif1a|CCDS25977|r.1874g>a|c.1488G>A|p.Q496Q|protein_coding:CDS:exon:substitution:codon_variant:synonymous_codon|SO:0000010:SO:0000316:SO:0000147:SO:1000002:SO:0001581:SO:0001588	1	.	.	0|1	.	.	.	.	.	.	.
12	87450852	T	G	Sub	73	missense	Snw1|CCDS49121|r.1404a>c|c.1366A>C|p.K456Q|protein_coding:CDS:exon:substitution:codon_variant:non_synonymous_codon|SO:0000010:SO:0000316:SO:0000147:SO:1000002:SO:0001581:SO:0001583	Snw1|CCDS49121|r.1404a>c|c.1366A>C|p.K456Q|protein_coding:CDS:exon:substitution:codon_variant:non_synonymous_codon|SO:0000010:SO:0000316:SO:0000147:SO:1000002:SO:0001581:SO:0001583	1	.	.	.	.	.	0|1	.	.	.	.
13	11622961	G	A	Sub	85	missense	Ryr2|CCDS49206|r.11682c>u|c.11183C>T|p.A3728V|protein_coding:CDS:exon:substitution:codon_variant:non_synonymous_codon|SO:0000010:SO:0000316:SO:0000147:SO:1000002:SO:0001581:SO:0001583	Ryr2|CCDS49206|r.11682c>u|c.11183C>T|p.A3728V|protein_coding:CDS:exon:substitution:codon_variant:non_synonymous_codon|SO:0000010:SO:0000316:SO:0000147:SO:1000002:SO:0001581:SO:0001583	0.88	.	.	0|1	.	.	.	.	.	.	.
13	81433644	C	T	Sub	175	silent	Adgrv1|CCDS36737|r.14406g>a|c.14280G>A|p.L4760L|protein_coding:CDS:exon:substitution:codon_variant:synonymous_codon|SO:0000010:SO:0000316:SO:0000147:SO:1000002:SO:0001581:SO:0001588	Adgrv1|CCDS36737|r.14406g>a|c.14280G>A|p.L4760L|protein_coding:CDS:exon:substitution:codon_variant:synonymous_codon|SO:0000010:SO:0000316:SO:0000147:SO:1000002:SO:0001581:SO:0001588	1	.	.	.	0|1	.	.	.	1|1	.	.
13	89691025	C	A	Sub	113	silent	Vcan|CCDS36740|r.6842g>u|c.6399G>T|p.T2133T|protein_coding:CDS:exon:substitution:codon_variant:synonymous_codon|SO:0000010:SO:0000316:SO:0000147:SO:1000002:SO:0001581:SO:0001588	Vcan|CCDS36740|r.6842g>u|c.6399G>T|p.T2133T|protein_coding:CDS:exon:substitution:codon_variant:synonymous_codon|SO:0000010:SO:0000316:SO:0000147:SO:1000002:SO:0001581:SO:0001588	1	.	.	0|1	.	.	.	.	.	.	.
13	93096761	G	A	Sub	76	silent	Cmya5|CCDS49329|r.2036c>u|c.1818C>T|p.V606V|protein_coding:CDS:exon:substitution:codon_variant:synonymous_codon|SO:0000010:SO:0000316:SO:0000147:SO:1000002:SO:0001581:SO:0001588	Cmya5|CCDS49329|r.2036c>u|c.1818C>T|p.V606V|protein_coding:CDS:exon:substitution:codon_variant:synonymous_codon|SO:0000010:SO:0000316:SO:0000147:SO:1000002:SO:0001581:SO:0001588	1	.	.	.	0|1	.	.	.	.	.	.
13	96486968	G	T	Sub	102	silent	Polk|CCDS26704|r.1551c>a|c.1365C>A|p.V455V|protein_coding:CDS:exon:substitution:codon_variant:synonymous_codon|SO:0000010:SO:0000316:SO:0000147:SO:1000002:SO:0001581:SO:0001588	Polk|CCDS26704|r.1551c>a|c.1365C>A|p.V455V|protein_coding:CDS:exon:substitution:codon_variant:synonymous_codon|SO:0000010:SO:0000316:SO:0000147:SO:1000002:SO:0001581:SO:0001588	1	.	.	.	.	.	.	0|1	.	.	.
13	98053806	A	G	Sub	78	missense	Arhgef28|CCDS36758|r.748u>c|c.644T>C|p.V215A|protein_coding:CDS:exon:substitution:codon_variant:non_synonymous_codon|SO:0000010:SO:0000316:SO:0000147:SO:1000002:SO:0001581:SO:0001583	Arhgef28|CCDS36758|r.748u>c|c.644T>C|p.V215A|protein_coding:CDS:exon:substitution:codon_variant:non_synonymous_codon|SO:0000010:SO:0000316:SO:0000147:SO:1000002:SO:0001581:SO:0001583	1	.	.	.	0|1	.	.	.	.	.	.
13	100677959	G	T	Sub	74	nonsense	Ccdc125|CCDS26736|r.427g>u|c.46G>T|p.E16*|protein_coding:CDS:exon:substitution:codon_variant:stop_gained|SO:0000010:SO:0000316:SO:0000147:SO:1000002:SO:0001581:SO:0001587	Ccdc125|CCDS26736|r.427g>u|c.46G>T|p.E16*|protein_coding:CDS:exon:substitution:codon_variant:stop_gained|SO:0000010:SO:0000316:SO:0000147:SO:1000002:SO:0001581:SO:0001587	1	.	.	.	.	.	.	0|1	.	.	.
13	105445323	G	T	Sub	65	missense	Htr1a|CCDS26756|r.1631g>u|c.1070G>T|p.C357F|protein_coding:CDS:exon:substitution:codon_variant:non_synonymous_codon|SO:0000010:SO:0000316:SO:0000147:SO:1000002:SO:0001581:SO:0001583	Htr1a|CCDS26756|r.1631g>u|c.1070G>T|p.C357F|protein_coding:CDS:exon:substitution:codon_variant:non_synonymous_codon|SO:0000010:SO:0000316:SO:0000147:SO:1000002:SO:0001581:SO:0001583	1	.	.	.	.	.	.	0|1	.	.	.
14	7044033	A	G	Sub	60	silent	Gm3685|ENSMUST00000179199.1|r.144u>c|c.144T>C|p.N48N|protein_coding:CDS:exon:substitution:codon_variant:synonymous_codon|SO:0000010:SO:0000316:SO:0000147:SO:1000002:SO:0001581:SO:0001588	Gm3685|ENSMUST00000179199.1|r.144u>c|c.144T>C|p.N48N|protein_coding:CDS:exon:substitution:codon_variant:synonymous_codon|SO:0000010:SO:0000316:SO:0000147:SO:1000002:SO:0001581:SO:0001588	1	.	.	.	.	.	.	.	.	.	0|1
14	12411645	A	G	Sub	93	missense	Cadps|CCDS36806|r.4051u>c|c.3710T>C|p.V1237A|protein_coding:CDS:exon:substitution:codon_variant:non_synonymous_codon|SO:0000010:SO:0000316:SO:0000147:SO:1000002:SO:0001581:SO:0001583	Cadps|CCDS36806|r.4051u>c|c.3710T>C|p.V1237A|protein_coding:CDS:exon:substitution:codon_variant:non_synonymous_codon|SO:0000010:SO:0000316:SO:0000147:SO:1000002:SO:0001581:SO:0001583	1	.	.	.	.	0|1	.	.	.	.	.
14	14328252	T	G	Sub	82	missense	Olfr31|CCDS26826|r.396u>g|c.140T>G|p.L47R|protein_coding:CDS:exon:substitution:codon_variant:non_synonymous_codon|SO:0000010:SO:0000316:SO:0000147:SO:1000002:SO:0001581:SO:0001583	Olfr31|CCDS26826|r.396u>g|c.140T>G|p.L47R|protein_coding:CDS:exon:substitution:codon_variant:non_synonymous_codon|SO:0000010:SO:0000316:SO:0000147:SO:1000002:SO:0001581:SO:0001583	1	.	.	.	.	.	.	.	0|1	.	.
14	18002578	G	A	Sub	90	missense	Thrb|CCDS26835|r.609g>a|c.376G>A|p.D126N|protein_coding:CDS:exon:substitution:codon_variant:non_synonymous_codon|SO:0000010:SO:0000316:SO:0000147:SO:1000002:SO:0001581:SO:0001583	Thrb|CCDS26835|r.609g>a|c.376G>A|p.D126N|protein_coding:CDS:exon:substitution:codon_variant:non_synonymous_codon|SO:0000010:SO:0000316:SO:0000147:SO:1000002:SO:0001581:SO:0001583	1	.	.	.	.	.	.	.	.	0|1	.
14	31084804	C	T	Sub	92	missense	Pbrm1|CCDS36851|r.3498c>u|c.3187C>T|p.P1063S|protein_coding:CDS:exon:substitution:codon_variant:non_synonymous_codon|SO:0000010:SO:0000316:SO:0000147:SO:1000002:SO:0001581:SO:0001583	Pbrm1|CCDS36851|r.3498c>u|c.3187C>T|p.P1063S|protein_coding:CDS:exon:substitution:codon_variant:non_synonymous_codon|SO:0000010:SO:0000316:SO:0000147:SO:1000002:SO:0001581:SO:0001583	1	.	.	.	0|1	.	.	.	.	.	.
14	42296171	T	A	Sub	85	missense	Gm9611|ENSMUST00000169972.1|r.205a>u|c.205A>T|p.E69V|protein_coding:CDS:exon:substitution:codon_variant:non_synonymous_codon|SO:0000010:SO:0000316:SO:0000147:SO:1000002:SO:0001581:SO:0001583	Gm9611|ENSMUST00000169972.1|r.205a>u|c.205A>T|p.E69V|protein_coding:CDS:exon:substitution:codon_variant:non_synonymous_codon|SO:0000010:SO:0000316:SO:0000147:SO:1000002:SO:0001581:SO:0001583	1	.	.	.	.	.	.	0|1	.	.	.
15	5242433	G	T	Sub	167	missense	Ptger4|CCDS27365|r.1268c>a|c.779C>A|p.A260E|protein_coding:CDS:exon:substitution:codon_variant:non_synonymous_codon|SO:0000010:SO:0000316:SO:0000147:SO:1000002:SO:0001581:SO:0001583	Ptger4|CCDS27365|r.1268c>a|c.779C>A|p.A260E|protein_coding:CDS:exon:substitution:codon_variant:non_synonymous_codon|SO:0000010:SO:0000316:SO:0000147:SO:1000002:SO:0001581:SO:0001583	1	.	.	0|1	.	.	.	.	0|1	.	.
15	9175168	C	T	Sub	97	missense	Lmbrd2|CCDS37039|r.1341c>u|c.1165C>T|p.L389F|protein_coding:CDS:exon:substitution:codon_variant:non_synonymous_codon|SO:0000010:SO:0000316:SO:0000147:SO:1000002:SO:0001581:SO:0001583	Lmbrd2|CCDS37039|r.1341c>u|c.1165C>T|p.L389F|protein_coding:CDS:exon:substitution:codon_variant:non_synonymous_codon|SO:0000010:SO:0000316:SO:0000147:SO:1000002:SO:0001581:SO:0001583	1	0|1	.	.	.	.	.	.	.	.	.
15	31496099	G	C	Sub	79	missense	March6|CCDS37054|r.887c>g|c.671C>G|p.A224G|protein_coding:CDS:exon:substitution:codon_variant:non_synonymous_codon|SO:0000010:SO:0000316:SO:0000147:SO:1000002:SO:0001581:SO:0001583	March6|CCDS37054|r.887c>g|c.671C>G|p.A224G|protein_coding:CDS:exon:substitution:codon_variant:non_synonymous_codon|SO:0000010:SO:0000316:SO:0000147:SO:1000002:SO:0001581:SO:0001583	1	.	.	.	.	.	.	0|1	.	.	.
15	81009405	A	C	Sub	60	ess_splice	Sgsm3|CCDS49673|r.1271-2a>c|c.1271-2A>C|p.?|protein_coding:CDS:extended_cis_splice_site:substitution:splice_site_variant:transcript_variant|SO:0000010:SO:0000316:SO:0001993:SO:1000002:SO:0001629:SO:0001576	Sgsm3|CCDS49673|r.1271-2a>c|c.1271-2A>C|p.?|protein_coding:CDS:extended_cis_splice_site:substitution:splice_site_variant:transcript_variant|SO:0000010:SO:0000316:SO:0001993:SO:1000002:SO:0001629:SO:0001576	0.89	.	0|1	.	.	.	.	.	.	.	.
15	83133167	T	A	Sub	107	nonsense	Poldip3|CCDS27697|r.924a>u|c.793A>T|p.K265*|protein_coding:CDS:exon:substitution:codon_variant:stop_gained|SO:0000010:SO:0000316:SO:0000147:SO:1000002:SO:0001581:SO:0001587	Poldip3|CCDS27697|r.924a>u|c.793A>T|p.K265*|protein_coding:CDS:exon:substitution:codon_variant:stop_gained|SO:0000010:SO:0000316:SO:0000147:SO:1000002:SO:0001581:SO:0001587	1	.	.	.	.	.	.	0|1	.	.	.
15	95385091	C	T	Sub	172	missense	Nell2|CCDS27775|r.1322g>a|c.1069G>A|p.G357R|protein_coding:CDS:exon:substitution:codon_variant:non_synonymous_codon|SO:0000010:SO:0000316:SO:0000147:SO:1000002:SO:0001581:SO:0001583	Nell2|CCDS27775|r.1322g>a|c.1069G>A|p.G357R|protein_coding:CDS:exon:substitution:codon_variant:non_synonymous_codon|SO:0000010:SO:0000316:SO:0000147:SO:1000002:SO:0001581:SO:0001583	1	.	.	.	0|1	.	.	.	0|1	.	.
16	32902432	C	T	Sub	84	nonsense	Fyttd1|CCDS28125|r.855c>u|c.742C>T|p.R248*|protein_coding:CDS:exon:substitution:codon_variant:stop_gained|SO:0000010:SO:0000316:SO:0000147:SO:1000002:SO:0001581:SO:0001587	Fyttd1|CCDS28125|r.855c>u|c.742C>T|p.R248*|protein_coding:CDS:exon:substitution:codon_variant:stop_gained|SO:0000010:SO:0000316:SO:0000147:SO:1000002:SO:0001581:SO:0001587	1	.	.	.	.	.	.	0|1	.	.	.
16	45736939	G	A	Sub	107	missense	Abhd10|CCDS28201|r.567c>u|c.503C>T|p.T168I|protein_coding:CDS:exon:substitution:codon_variant:non_synonymous_codon|SO:0000010:SO:0000316:SO:0000147:SO:1000002:SO:0001581:SO:0001583	Abhd10|CCDS28201|r.567c>u|c.503C>T|p.T168I|protein_coding:CDS:exon:substitution:codon_variant:non_synonymous_codon|SO:0000010:SO:0000316:SO:0000147:SO:1000002:SO:0001581:SO:0001583	1	.	.	0|1	.	.	.	.	.	.	.
17	21397486	A	T	Sub	113	silent	Zfp677|CCDS28439|r.1138a>u|c.804A>T|p.P268P|protein_coding:CDS:exon:substitution:codon_variant:synonymous_codon|SO:0000010:SO:0000316:SO:0000147:SO:1000002:SO:0001581:SO:0001588	Zfp677|CCDS28439|r.1138a>u|c.804A>T|p.P268P|protein_coding:CDS:exon:substitution:codon_variant:synonymous_codon|SO:0000010:SO:0000316:SO:0000147:SO:1000002:SO:0001581:SO:0001588	1	.	.	.	.	0|1	.	.	.	.	.
17	33269490	C	T	Sub	74	silent	Olfr63|CCDS37563|r.765c>u|c.765C>T|p.G255G|protein_coding:CDS:exon:substitution:codon_variant:synonymous_codon|SO:0000010:SO:0000316:SO:0000147:SO:1000002:SO:0001581:SO:0001588	Olfr63|CCDS37563|r.765c>u|c.765C>T|p.G255G|protein_coding:CDS:exon:substitution:codon_variant:synonymous_codon|SO:0000010:SO:0000316:SO:0000147:SO:1000002:SO:0001581:SO:0001588	1	.	0|1	.	.	.	.	.	.	.	.
17	33334354	G	A	Sub	75	silent	Zfp81|CCDS37564|r.1627c>u|c.1485C>T|p.N495N|protein_coding:CDS:exon:substitution:codon_variant:synonymous_codon|SO:0000010:SO:0000316:SO:0000147:SO:1000002:SO:0001581:SO:0001588	Zfp81|CCDS37564|r.1627c>u|c.1485C>T|p.N495N|protein_coding:CDS:exon:substitution:codon_variant:synonymous_codon|SO:0000010:SO:0000316:SO:0000147:SO:1000002:SO:0001581:SO:0001588	0.98	.	.	.	0|1	.	.	.	.	.	.
17	35620178	T	A	Sub	61	missense	Gm9573|CCDS57077|r.3315a>u|c.3115A>T|p.T1039S|protein_coding:CDS:exon:substitution:codon_variant:non_synonymous_codon|SO:0000010:SO:0000316:SO:0000147:SO:1000002:SO:0001581:SO:0001583	Gm9573|CCDS57077|r.3315a>u|c.3115A>T|p.T1039S|protein_coding:CDS:exon:substitution:codon_variant:non_synonymous_codon|SO:0000010:SO:0000316:SO:0000147:SO:1000002:SO:0001581:SO:0001583	0.99	.	0|1	.	.	.	.	.	.	.	.
17	37006119	G	T	Sub	83	nonsense	Zfp57|CCDS28733|r.1308g>u|c.88G>T|p.E30*|protein_coding:CDS:exon:substitution:codon_variant:stop_gained|SO:0000010:SO:0000316:SO:0000147:SO:1000002:SO:0001581:SO:0001587	Zfp57|CCDS28733|r.1308g>u|c.88G>T|p.E30*|protein_coding:CDS:exon:substitution:codon_variant:stop_gained|SO:0000010:SO:0000316:SO:0000147:SO:1000002:SO:0001581:SO:0001587	1	.	.	.	.	.	.	.	.	0|1	.
17	37610258	G	T	Sub	74	silent	Olfr126|CCDS28768|r.498c>a|c.498C>A|p.I166I|protein_coding:CDS:exon:substitution:codon_variant:synonymous_codon|SO:0000010:SO:0000316:SO:0000147:SO:1000002:SO:0001581:SO:0001588	Olfr126|CCDS28768|r.498c>a|c.498C>A|p.I166I|protein_coding:CDS:exon:substitution:codon_variant:synonymous_codon|SO:0000010:SO:0000316:SO:0000147:SO:1000002:SO:0001581:SO:0001588	1	.	.	.	.	.	0|1	.	.	.	.
17	45392295	C	T	Sub	117	missense	Cdc5l|CCDS37627|r.2586g>a|c.2314G>A|p.E772K|protein_coding:CDS:exon:substitution:codon_variant:non_synonymous_codon|SO:0000010:SO:0000316:SO:0000147:SO:1000002:SO:0001581:SO:0001583	Cdc5l|CCDS37627|r.2586g>a|c.2314G>A|p.E772K|protein_coding:CDS:exon:substitution:codon_variant:non_synonymous_codon|SO:0000010:SO:0000316:SO:0000147:SO:1000002:SO:0001581:SO:0001583	1	.	.	.	.	.	0|1	.	.	.	.
17	49479846	T	G	Sub	51	silent	Daam2|CCDS37648|r.1858a>c|c.1665A>C|p.P555P|protein_coding:CDS:exon:substitution:codon_variant:synonymous_codon|SO:0000010:SO:0000316:SO:0000147:SO:1000002:SO:0001581:SO:0001588	Daam2|CCDS37648|r.1858a>c|c.1665A>C|p.P555P|protein_coding:CDS:exon:substitution:codon_variant:synonymous_codon|SO:0000010:SO:0000316:SO:0000147:SO:1000002:SO:0001581:SO:0001588	0.89	.	.	.	.	.	.	.	.	.	0|1
17	50608051	G	A	Sub	109	missense	Plcl2|CCDS28875|r.2148g>a|c.2087G>A|p.C696Y|protein_coding:CDS:exon:substitution:codon_variant:non_synonymous_codon|SO:0000010:SO:0000316:SO:0000147:SO:1000002:SO:0001581:SO:0001583	Plcl2|CCDS28875|r.2148g>a|c.2087G>A|p.C696Y|protein_coding:CDS:exon:substitution:codon_variant:non_synonymous_codon|SO:0000010:SO:0000316:SO:0000147:SO:1000002:SO:0001581:SO:0001583	1	.	.	.	.	.	.	.	.	0|1	.
17	53624366	C	T	Sub	75	missense	Kat2b|CCDS28880|r.750c>u|c.391C>T|p.H131Y|protein_coding:CDS:exon:substitution:codon_variant:non_synonymous_codon|SO:0000010:SO:0000316:SO:0000147:SO:1000002:SO:0001581:SO:0001583	Kat2b|CCDS28880|r.750c>u|c.391C>T|p.H131Y|protein_coding:CDS:exon:substitution:codon_variant:non_synonymous_codon|SO:0000010:SO:0000316:SO:0000147:SO:1000002:SO:0001581:SO:0001583	1	.	.	.	.	.	.	.	0|1	.	.
17	58034913	A	G	Sub	76	missense	Cntnap5c|CCDS37671|r.598a>g|c.598A>G|p.T200A|protein_coding:CDS:exon:substitution:codon_variant:non_synonymous_codon|SO:0000010:SO:0000316:SO:0000147:SO:1000002:SO:0001581:SO:0001583	Cntnap5c|CCDS37671|r.598a>g|c.598A>G|p.T200A|protein_coding:CDS:exon:substitution:codon_variant:non_synonymous_codon|SO:0000010:SO:0000316:SO:0000147:SO:1000002:SO:0001581:SO:0001583	0.99	.	.	.	.	.	.	0|1	.	.	.
17	67764819	C	T	Sub	70	silent	Lama1|CCDS37681|r.2770c>u|c.2700C>T|p.A900A|protein_coding:CDS:exon:substitution:codon_variant:synonymous_codon|SO:0000010:SO:0000316:SO:0000147:SO:1000002:SO:0001581:SO:0001588	Lama1|CCDS37681|r.2770c>u|c.2700C>T|p.A900A|protein_coding:CDS:exon:substitution:codon_variant:synonymous_codon|SO:0000010:SO:0000316:SO:0000147:SO:1000002:SO:0001581:SO:0001588	1	0|1	.	.	.	.	.	.	.	.	.
17	74369224	G	A	Sub	111	missense	Spast|CCDS50181|r.1081g>a|c.1031G>A|p.G344E|protein_coding:CDS:exon:substitution:codon_variant:non_synonymous_codon|SO:0000010:SO:0000316:SO:0000147:SO:1000002:SO:0001581:SO:0001583	Spast|CCDS50181|r.1081g>a|c.1031G>A|p.G344E|protein_coding:CDS:exon:substitution:codon_variant:non_synonymous_codon|SO:0000010:SO:0000316:SO:0000147:SO:1000002:SO:0001581:SO:0001583	1	.	.	.	.	0|1	.	.	.	.	.
17	74447997	T	G	Sub	83	missense	Nlrc4|CCDS37692|r.439a>c|c.223A>C|p.N75H|protein_coding:CDS:exon:substitution:codon_variant:non_synonymous_codon|SO:0000010:SO:0000316:SO:0000147:SO:1000002:SO:0001581:SO:0001583	Nlrc4|CCDS37692|r.439a>c|c.223A>C|p.N75H|protein_coding:CDS:exon:substitution:codon_variant:non_synonymous_codon|SO:0000010:SO:0000316:SO:0000147:SO:1000002:SO:0001581:SO:0001583	1	.	.	0|1	.	.	.	.	.	.	.
17	87797234	G	T	Sub	84	missense	Kcnk12|CCDS29020|r.761c>a|c.221C>A|p.A74D|protein_coding:CDS:exon:substitution:codon_variant:non_synonymous_codon|SO:0000010:SO:0000316:SO:0000147:SO:1000002:SO:0001581:SO:0001583	Kcnk12|CCDS29020|r.761c>a|c.221C>A|p.A74D|protein_coding:CDS:exon:substitution:codon_variant:non_synonymous_codon|SO:0000010:SO:0000316:SO:0000147:SO:1000002:SO:0001581:SO:0001583	1	.	.	0|1	.	.	.	.	.	.	.
18	13845731	A	T	Sub	94	missense	Zfp521|CCDS37740|r.1858u>a|c.1624T>A|p.S542T|protein_coding:CDS:exon:substitution:codon_variant:non_synonymous_codon|SO:0000010:SO:0000316:SO:0000147:SO:1000002:SO:0001581:SO:0001583	Zfp521|CCDS37740|r.1858u>a|c.1624T>A|p.S542T|protein_coding:CDS:exon:substitution:codon_variant:non_synonymous_codon|SO:0000010:SO:0000316:SO:0000147:SO:1000002:SO:0001581:SO:0001583	0.98	.	.	.	.	0|1	.	.	.	.	.
18	25090574	T	C	Sub	37	silent	Fhod3|CCDS29104|r.3140u>c|c.2976T>C|p.P992P|protein_coding:CDS:exon:substitution:codon_variant:synonymous_codon|SO:0000010:SO:0000316:SO:0000147:SO:1000002:SO:0001581:SO:0001588	Fhod3|CCDS29104|r.3140u>c|c.2976T>C|p.P992P|protein_coding:CDS:exon:substitution:codon_variant:synonymous_codon|SO:0000010:SO:0000316:SO:0000147:SO:1000002:SO:0001581:SO:0001588	0.98	.	.	.	.	.	.	0|1	.	.	.
18	36930714	C	G	Sub	71	missense	Pcdha1|CCDS37774|r.430c>g|c.430C>G|p.P144A|protein_coding:CDS:exon:substitution:codon_variant:non_synonymous_codon|SO:0000010:SO:0000316:SO:0000147:SO:1000002:SO:0001581:SO:0001583	Pcdha1|CCDS37774|r.430c>g|c.430C>G|p.P144A|protein_coding:CDS:exon:substitution:codon_variant:non_synonymous_codon|SO:0000010:SO:0000316:SO:0000147:SO:1000002:SO:0001581:SO:0001583	0.81	.	.	.	.	.	.	.	.	.	0|1
18	58582201	C	T	Sub	95	missense	Slc27a6|CCDS37828|r.1082c>u|c.875C>T|p.S292F|protein_coding:CDS:exon:substitution:codon_variant:non_synonymous_codon|SO:0000010:SO:0000316:SO:0000147:SO:1000002:SO:0001581:SO:0001583	Slc27a6|CCDS37828|r.1082c>u|c.875C>T|p.S292F|protein_coding:CDS:exon:substitution:codon_variant:non_synonymous_codon|SO:0000010:SO:0000316:SO:0000147:SO:1000002:SO:0001581:SO:0001583	0.99	0|1	.	.	.	.	.	.	.	.	.
18	62653495	A	G	Sub	41	missense	Spink10|CCDS29293|r.420a>g|c.175A>G|p.T59A|protein_coding:CDS:exon:substitution:codon_variant:non_synonymous_codon|SO:0000010:SO:0000316:SO:0000147:SO:1000002:SO:0001581:SO:0001583	Spink10|CCDS29293|r.420a>g|c.175A>G|p.T59A|protein_coding:CDS:exon:substitution:codon_variant:non_synonymous_codon|SO:0000010:SO:0000316:SO:0000147:SO:1000002:SO:0001581:SO:0001583	1	.	.	.	.	.	0|1	.	.	.	.
18	65306201	T	C	Sub	77	missense	Alpk2|CCDS50310|r.3793a>g|c.3521A>G|p.E1174G|protein_coding:CDS:exon:substitution:codon_variant:non_synonymous_codon|SO:0000010:SO:0000316:SO:0000147:SO:1000002:SO:0001581:SO:0001583	Alpk2|CCDS50310|r.3793a>g|c.3521A>G|p.E1174G|protein_coding:CDS:exon:substitution:codon_variant:non_synonymous_codon|SO:0000010:SO:0000316:SO:0000147:SO:1000002:SO:0001581:SO:0001583	1	.	.	.	.	.	.	.	0|1	.	.
18	67803009	G	A	Sub	74	missense	Cep192|CCDS50313|r.272g>a|c.17G>A|p.G6E|protein_coding:CDS:exon:substitution:codon_variant:non_synonymous_codon|SO:0000010:SO:0000316:SO:0000147:SO:1000002:SO:0001581:SO:0001583	Cep192|CCDS50313|r.272g>a|c.17G>A|p.G6E|protein_coding:CDS:exon:substitution:codon_variant:non_synonymous_codon|SO:0000010:SO:0000316:SO:0000147:SO:1000002:SO:0001581:SO:0001583	1	.	.	.	.	.	0|1	.	.	.	.
18	89269014	A	G	Sub	79	missense	Cd226|CCDS29392|r.1170a>g|c.935A>G|p.D312G|protein_coding:CDS:exon:substitution:codon_variant:non_synonymous_codon|SO:0000010:SO:0000316:SO:0000147:SO:1000002:SO:0001581:SO:0001583	Cd226|CCDS29392|r.1170a>g|c.935A>G|p.D312G|protein_coding:CDS:exon:substitution:codon_variant:non_synonymous_codon|SO:0000010:SO:0000316:SO:0000147:SO:1000002:SO:0001581:SO:0001583	1	.	.	.	.	.	.	.	0|1	.	.
19	9009963	T	G	Sub	90	missense	Ahnak|CCDS29564|r.8867u>g|c.8610T>G|p.H2870Q|protein_coding:CDS:exon:substitution:codon_variant:non_synonymous_codon|SO:0000010:SO:0000316:SO:0000147:SO:1000002:SO:0001581:SO:0001583	Ahnak|CCDS29564|r.8867u>g|c.8610T>G|p.H2870Q|protein_coding:CDS:exon:substitution:codon_variant:non_synonymous_codon|SO:0000010:SO:0000316:SO:0000147:SO:1000002:SO:0001581:SO:0001583	0.99	.	.	.	.	.	0|1	.	.	.	.
19	9011925	C	T	Sub	92	silent	Ahnak|CCDS29564|r.10829c>u|c.10572C>T|p.A3524A|protein_coding:CDS:exon:substitution:codon_variant:synonymous_codon|SO:0000010:SO:0000316:SO:0000147:SO:1000002:SO:0001581:SO:0001588	Ahnak|CCDS29564|r.10829c>u|c.10572C>T|p.A3524A|protein_coding:CDS:exon:substitution:codon_variant:synonymous_codon|SO:0000010:SO:0000316:SO:0000147:SO:1000002:SO:0001581:SO:0001588	1	.	0|1	.	.	.	.	.	.	.	.
19	28901554	A	G	Sub	88	missense	Slc1a1|CCDS29727|r.860a>g|c.692A>G|p.K231R|protein_coding:CDS:exon:substitution:codon_variant:non_synonymous_codon|SO:0000010:SO:0000316:SO:0000147:SO:1000002:SO:0001581:SO:0001583	Slc1a1|CCDS29727|r.860a>g|c.692A>G|p.K231R|protein_coding:CDS:exon:substitution:codon_variant:non_synonymous_codon|SO:0000010:SO:0000316:SO:0000147:SO:1000002:SO:0001581:SO:0001583	1	.	.	.	.	.	.	.	.	.	0|1
19	38524891	C	A	Sub	100	missense	Plce1|CCDS37973|r.695c>a|c.633C>A|p.D211E|protein_coding:CDS:exon:substitution:codon_variant:non_synonymous_codon|SO:0000010:SO:0000316:SO:0000147:SO:1000002:SO:0001581:SO:0001583	Plce1|CCDS37973|r.695c>a|c.633C>A|p.D211E|protein_coding:CDS:exon:substitution:codon_variant:non_synonymous_codon|SO:0000010:SO:0000316:SO:0000147:SO:1000002:SO:0001581:SO:0001583	0.8	.	.	.	.	.	.	.	0|1	.	.
19	41600678	G	A	Sub	73	missense	Slit1|CCDS29812|r.4626c>u|c.4369C>T|p.R1457W|protein_coding:CDS:exon:substitution:codon_variant:non_synonymous_codon|SO:0000010:SO:0000316:SO:0000147:SO:1000002:SO:0001581:SO:0001583	Slit1|CCDS29812|r.4626c>u|c.4369C>T|p.R1457W|protein_coding:CDS:exon:substitution:codon_variant:non_synonymous_codon|SO:0000010:SO:0000316:SO:0000147:SO:1000002:SO:0001581:SO:0001583	1	.	.	0|1	.	.	.	.	.	.	.
19	54046564	G	T	Sub	67	missense	Adra2a|CCDS29905|r.1383g>u|c.350G>T|p.G117V|protein_coding:CDS:exon:substitution:codon_variant:non_synonymous_codon|SO:0000010:SO:0000316:SO:0000147:SO:1000002:SO:0001581:SO:0001583	Adra2a|CCDS29905|r.1383g>u|c.350G>T|p.G117V|protein_coding:CDS:exon:substitution:codon_variant:non_synonymous_codon|SO:0000010:SO:0000316:SO:0000147:SO:1000002:SO:0001581:SO:0001583	1	.	.	.	0|1	.	.	.	.	.	.
19	59075505	C	A	Sub	57	missense	Shtn1|CCDS50481|r.565g>u|c.8G>T|p.S3I|protein_coding:CDS:exon:substitution:codon_variant:non_synonymous_codon|SO:0000010:SO:0000316:SO:0000147:SO:1000002:SO:0001581:SO:0001583	Shtn1|CCDS50481|r.565g>u|c.8G>T|p.S3I|protein_coding:CDS:exon:substitution:codon_variant:non_synonymous_codon|SO:0000010:SO:0000316:SO:0000147:SO:1000002:SO:0001581:SO:0001583	1	.	.	0|1	.	.	.	.	.	.	.
X	26201035	G	T	Sub	57	missense	Gm2012|CCDS53024|r.774c>a|c.607C>A|p.L203I|protein_coding:CDS:exon:substitution:codon_variant:non_synonymous_codon|SO:0000010:SO:0000316:SO:0000147:SO:1000002:SO:0001581:SO:0001583	Gm2012|CCDS53024|r.774c>a|c.607C>A|p.L203I|protein_coding:CDS:exon:substitution:codon_variant:non_synonymous_codon|SO:0000010:SO:0000316:SO:0000147:SO:1000002:SO:0001581:SO:0001583	1	.	.	.	.	.	.	1|1	.	.	.
X	31716776	A	T	Sub	129	missense	Gm21608|ENSMUST00000179086.1|r.381u>a|c.381T>A|p.H127Q|protein_coding:CDS:exon:substitution:codon_variant:non_synonymous_codon|SO:0000010:SO:0000316:SO:0000147:SO:1000002:SO:0001581:SO:0001583	Gm21608|ENSMUST00000179086.1|r.381u>a|c.381T>A|p.H127Q|protein_coding:CDS:exon:substitution:codon_variant:non_synonymous_codon|SO:0000010:SO:0000316:SO:0000147:SO:1000002:SO:0001581:SO:0001583	1	.	.	.	.	.	.	.	.	0|1	.
X	36612524	G	T	Sub	74	nonsense	Akap17b|CCDS40924|r.1793c>a|c.1329C>A|p.Y443*|protein_coding:CDS:exon:substitution:codon_variant:stop_gained|SO:0000010:SO:0000316:SO:0000147:SO:1000002:SO:0001581:SO:0001587	Akap17b|CCDS40924|r.1793c>a|c.1329C>A|p.Y443*|protein_coding:CDS:exon:substitution:codon_variant:stop_gained|SO:0000010:SO:0000316:SO:0000147:SO:1000002:SO:0001581:SO:0001587	1	.	.	0|1	.	.	.	.	.	.	.
X	57409215	A	G	Sub	37	missense	Gm364|CCDS53076|r.62a>g|c.37A>G|p.S13G|protein_coding:CDS:exon:substitution:codon_variant:non_synonymous_codon|SO:0000010:SO:0000316:SO:0000147:SO:1000002:SO:0001581:SO:0001583	Gm364|CCDS53076|r.62a>g|c.37A>G|p.S13G|protein_coding:CDS:exon:substitution:codon_variant:non_synonymous_codon|SO:0000010:SO:0000316:SO:0000147:SO:1000002:SO:0001581:SO:0001583	0.81	.	.	.	0|1	.	.	.	.	.	.
X	75826924	G	C	Sub	36	missense	Pls3|CCDS30243|r.267c>g|c.22C>G|p.Q8E|protein_coding:CDS:exon:substitution:codon_variant:non_synonymous_codon|SO:0000010:SO:0000316:SO:0000147:SO:1000002:SO:0001581:SO:0001583	Pls3|CCDS30243|r.267c>g|c.22C>G|p.Q8E|protein_coding:CDS:exon:substitution:codon_variant:non_synonymous_codon|SO:0000010:SO:0000316:SO:0000147:SO:1000002:SO:0001581:SO:0001583	0.93	.	.	.	0|1	.	.	.	.	.	.
X	83489832	A	G	Sub	87	missense	Dmd|CCDS41047|r.750a>g|c.536A>G|p.D179G|protein_coding:CDS:exon:substitution:codon_variant:non_synonymous_codon|SO:0000010:SO:0000316:SO:0000147:SO:1000002:SO:0001581:SO:0001583	Dmd|CCDS41047|r.750a>g|c.536A>G|p.D179G|protein_coding:CDS:exon:substitution:codon_variant:non_synonymous_codon|SO:0000010:SO:0000316:SO:0000147:SO:1000002:SO:0001581:SO:0001583	1	.	.	.	.	.	.	0|1	.	.	.
X	84818252	A	G	Sub	93	missense	Dmd|CCDS41047|r.9087a>g|c.8873A>G|p.D2958G|protein_coding:CDS:exon:substitution:codon_variant:non_synonymous_codon|SO:0000010:SO:0000316:SO:0000147:SO:1000002:SO:0001581:SO:0001583	Dmd|CCDS41047|r.9087a>g|c.8873A>G|p.D2958G|protein_coding:CDS:exon:substitution:codon_variant:non_synonymous_codon|SO:0000010:SO:0000316:SO:0000147:SO:1000002:SO:0001581:SO:0001583	1	.	.	.	.	.	.	.	.	0|1	.
X	159362775	T	C	Sub	66	missense	Rps6ka3|CCDS30502|r.2355u>c|c.2093T>C|p.L698P|protein_coding:CDS:exon:substitution:codon_variant:non_synonymous_codon|SO:0000010:SO:0000316:SO:0000147:SO:1000002:SO:0001581:SO:0001583	Rps6ka3|CCDS30502|r.2355u>c|c.2093T>C|p.L698P|protein_coding:CDS:exon:substitution:codon_variant:non_synonymous_codon|SO:0000010:SO:0000316:SO:0000147:SO:1000002:SO:0001581:SO:0001583	1	.	.	.	.	.	.	0|1	.	.	.

## Sheet: Coding indels
Table S2 related to Figure 3: WGS analysis													Tumor 1	Tumor 2	Tumor 3	Tumor 4	Tumor 5	Tumor 6	Tumor 7	Tumor 8	Tumor 9	Tumor 10
Chromosome	Position	Reference	Variant	Variant_Type	Zygosity	Gene	Variant_Consequence	Consequence_Description	Deletorious_Consequence	Length	Range_Start	Range_End	MD5649a	MD5650a	MD5651a	MD5652a	MD5653a	MD5654a	MD5655a	MD5656a	MD5658a	MD5660a
1	34724360	AT	A	Del		Arhgef4	frameshift	Arhgef4|ENSMUST00000159747.8|r.2733delU|c.2697delT|p.F901fs*32|protein_coding:CDS:exon:deletion:frameshift_variant|SO:0000010:SO:0000316:SO:0000147:SO:0000159:SO:0001589	Arhgef4|ENSMUST00000159747.8|r.2733delU|c.2697delT|p.F901fs*32|protein_coding:CDS:exon:deletion:frameshift_variant|SO:0000010:SO:0000316:SO:0000147:SO:0000159:SO:0001589	1	34724360	34724368	0	0	0	0	0	0	1	0	0	0
1	36524366	GGACTCTTGATCATCCACAGAAGGTTCTTTTTGCCCAGCATAGCTGCCTGAGCTTCCTGAAGTAAAGACTCATAGCACCCCATAGGTACCATGGCTCATGCATGTAATCTCAGCACCCCGGAGGATGAGGCAGGAGGACTGCCCTGAGTTTGTAGTCACTCTGCACTACATGGTAACAAGACTTTGTCTCAAAACAAAACAAGGGCTGGCAATATGGCTCTGTGGGTAGAGGTGCTTGGCGACAAGCCTTATGAGCCAAGTTCAGTCCCCAGGACCTAAGAACTGATTCTCAGAGATGGTCTTCTGACCTCCATGCACGTCAGGACACACACTTACCCTCGTGTGTGTAGTATGTACACACCAAAATCAGTATAAGAGAAGCTGGCTTACTTTGAAGAA…	G	Del		Cnnm3	frameshift	Cnnm3|CCDS14880|r.2122-799_3680del2358|c.2078-799_2142del864|p.?|protein_coding:CDS:three_prime_UTR:exon:extended_cis_splice_site:extended_intronic_splice_region:intron:deletion:complex_change_in_transcript:transcript_variant:stop_lost|SO:0000010:SO:0000316:SO:0000205:SO:0000147:SO:0001993:SO:0001996:SO:0000188:SO:0000159:SO:0001577:SO:0001576:SO:0001578	Cnnm3|CCDS14880|r.2122-799_3680del2358|c.2078-799_2142del864|p.?|protein_coding:CDS:three_prime_UTR:exon:extended_cis_splice_site:extended_intronic_splice_region:intron:deletion:complex_change_in_transcript:transcript_variant:stop_lost|SO:0000010:SO:0000316:SO:0000205:SO:0000147:SO:0001993:SO:0001996:SO:0000188:SO:0000159:SO:0001577:SO:0001576:SO:0001578	2358	36524366	36526728	0	0	0	0	0	0	0	1	0	0
10	78847602	GA	G	Del		Olfr1356	frameshift	Olfr1356|CCDS35964|r.472delU|c.311delT|p.F104fs*14|protein_coding:CDS:exon:deletion:frameshift_variant|SO:0000010:SO:0000316:SO:0000147:SO:0000159:SO:0001589	Olfr1356|CCDS35964|r.472delU|c.311delT|p.F104fs*14|protein_coding:CDS:exon:deletion:frameshift_variant|SO:0000010:SO:0000316:SO:0000147:SO:0000159:SO:0001589	1	78847602	78847611	0	1	0	0	0	0	0	0	0	0
17	45407960	T	TTTTTA	Ins		Cdc5l	frameshift	Cdc5l|CCDS37627|r.2000_2001insuaaaa|c.1728_1729insTAAAA|p.K577fs*1|protein_coding:CDS:exon:insertion:frameshift_variant|SO:0000010:SO:0000316:SO:0000147:SO:0000667:SO:0001589	Cdc5l|CCDS37627|r.2000_2001insuaaaa|c.1728_1729insTAAAA|p.K577fs*1|protein_coding:CDS:exon:insertion:frameshift_variant|SO:0000010:SO:0000316:SO:0000147:SO:0000667:SO:0001589	5	45407960	45407964	0	0	0	0	0	1	0	0	0	0
18	61555496	GAGAACAACAAGCGGCCGAGCTTCAGCAGCCGCGACCACCCTTCACGAACCGCGGCCTGGCCCTTCAGCGAGCGGCGGCGGCGGCGATCCGGCTTCTCTCTGCCGCCTGTGCGCCCCGTGACGCCGACAGAGCCTTGGGTTTAGGTTGCCCGCCGCGCTTCTCACTTCTGCCGCGGGTGGAACAGCCCCGGAGGCTTCCATCCTCTTCCTGAGGTGTCGGGGCTCGGCCCCCCGCCTCCATCTTCGCGTCTCAGGATGGCGAGCAGCAGCGGCTCCAAGGCCGAATTTATCGTCGGTGGAAAATACAAACTGGTGCGGAAGATCGGATCTGGCTCTTTCGGGGACATTTATCTAGCGATCAACATCACCAATGGCGAGGTAATCACCCGGTTCGGGGGG…	G	Del	Homozygous Deletion	Csnk1a1	cds_disrupted	Csnk1a1|CCDS37838|r.224_601-174del833|c.1_124-174del579|p.?|protein_coding:CDS:five_prime_UTR:exon:extended_cis_splice_site:extended_intronic_splice_region:intron:deletion:complex_change_in_transcript:transcript_variant:initiator_codon_change|SO:0000010:SO:0000316:SO:0000204:SO:0000147:SO:0001993:SO:0001996:SO:0000188:SO:0000159:SO:0001577:SO:0001576:SO:0001582	Csnk1a1|CCDS37838|r.224_601-174del833|c.1_124-174del579|p.?|protein_coding:CDS:five_prime_UTR:exon:extended_cis_splice_site:extended_intronic_splice_region:intron:deletion:complex_change_in_transcript:transcript_variant:initiator_codon_change|SO:0000010:SO:0000316:SO:0000204:SO:0000147:SO:0001993:SO:0001996:SO:0000188:SO:0000159:SO:0001577:SO:0001576:SO:0001582	833	61555496	61556334	0	1	0	0	0	0	0	0	0	0
18	61568277	GA	G	Del	Homozygous Deletion	Csnk1a1	frameshift	Csnk1a1|CCDS37838|r.722delA|c.245delA|p.D84fs*5|protein_coding:CDS:exon:deletion:frameshift_variant|SO:0000010:SO:0000316:SO:0000147:SO:0000159:SO:0001589	Csnk1a1|CCDS37838|r.722delA|c.245delA|p.D84fs*5|protein_coding:CDS:exon:deletion:frameshift_variant|SO:0000010:SO:0000316:SO:0000147:SO:0000159:SO:0001589	1	61568277	61568283	0	0	1	0	0	0	0	0	0	0
18	61569126	AAGGCCTTCTTGCAATGTAGTTCTTGGCAGTTATTCTTTCTTGGTATGGAGGGCCCATGCACCTGCCTTTGCCTTCTGAGGGCTGGGACTAAGAGCGAGTGCCACCACATCCAGGAACCCATGTATTTAATCATTTCTACTCAGAACAGGTCAAAAGCCATTACTAGTTTAGACCTGAATAGCCAGCAGGCTTGAAATAATAAATGGGGGCTTTGTTGTTTGCCTTAGTGTTCTCGCGCTGTCATTACAGACTCAGTGATCTGGCCTGCTGGAGTGCTTGAGAAACTCATGCTGCTTGCTTTTATCTTATCACCTCTTCTACCCCTTTTCTTTTTCAGATGATCAGTAGAATTGAATATGTGCATACAAAGAATTTTATACACAGAGACATTAAACCAG…	A	Del	Homozygous Deletion	Csnk1a1	ess_splice	Csnk1a1|CCDS37838|r.835-337_933+153del589|c.358-337_456+153del589|p.?|protein_coding:CDS:exon:extended_cis_splice_site:extended_intronic_splice_region:intron:deletion:complex_change_in_transcript:transcript_variant|SO:0000010:SO:0000316:SO:0000147:SO:0001993:SO:0001996:SO:0000188:SO:0000159:SO:0001577:SO:0001576	Csnk1a1|CCDS37838|r.835-337_933+153del589|c.358-337_456+153del589|p.?|protein_coding:CDS:exon:extended_cis_splice_site:extended_intronic_splice_region:intron:deletion:complex_change_in_transcript:transcript_variant|SO:0000010:SO:0000316:SO:0000147:SO:0001993:SO:0001996:SO:0000188:SO:0000159:SO:0001577:SO:0001576	589	61569126	61569716	0	0	0	0	0	0	0	1	0	0
18	61578645	GTTTTAAATGTTGAATTGATAGGGGTTTCCTGCAGAATTTGCCATGTACTTAAATTACTGTCGTGGGCTGCGCTTTGAGGAAGCTCCGGATTACATGTATCTGAGGCAGCTATTCCGCATCCTTTTCAGGTCAGTTGTTAAGATATAAGTGGCTGCAGAGGCTAAAAAAAAGGCTCACCAGTAAAGAGGGCAGACTGCTCGCGCAGATAACCCAGAGTGTGGACTGTGTGTGTGTAAAACCAAGTGGAGTAGACGGGAAGATCATATATCCTAGGGATATCAAAAGCTACACCCATAGTCTCACCAACATGACTGCTTAAACTAGGGAATCTTGAGTGCCAGAGAAGATAGCAGTGAAAGTCTAA	G	Del	Homozygous Deletion	Csnk1a1	ess_splice	Csnk1a1|CCDS37838|r.1228-21_1334+236del364|c.751-21_857+236del364|p.?|protein_coding:CDS:exon:extended_cis_splice_site:extended_intronic_splice_region:intron:deletion:complex_change_in_transcript:transcript_variant|SO:0000010:SO:0000316:SO:0000147:SO:0001993:SO:0001996:SO:0000188:SO:0000159:SO:0001577:SO:0001576	Csnk1a1|CCDS37838|r.1228-21_1334+236del364|c.751-21_857+236del364|p.?|protein_coding:CDS:exon:extended_cis_splice_site:extended_intronic_splice_region:intron:deletion:complex_change_in_transcript:transcript_variant|SO:0000010:SO:0000316:SO:0000147:SO:0001993:SO:0001996:SO:0000188:SO:0000159:SO:0001577:SO:0001576	364	61578645	61579010	0	0	0	0	0	0	0	0	1	0
2	88540235	C	CA	Ins		Olfr1187-ps1	frameshift	Olfr1187-ps1|ENSMUST00000090702.3|r.188_189insu|c.188_189insT|p.L63fs*23|protein_coding:CDS:exon:insertion:frameshift_variant|SO:0000010:SO:0000316:SO:0000147:SO:0000667:SO:0001589	Olfr1187-ps1|ENSMUST00000090702.3|r.188_189insu|c.188_189insT|p.L63fs*23|protein_coding:CDS:exon:insertion:frameshift_variant|SO:0000010:SO:0000316:SO:0000147:SO:0000667:SO:0001589	1	88540235	88540243	0	0	0	0	1	0	0	0	0	0
2	130405550	GC	G	Del		1700020A23Rik	frameshift	1700020A23Rik|CCDS50710|r.266delC|c.6delC|p.W5fs*13|protein_coding:CDS:exon:deletion:frameshift_variant|SO:0000010:SO:0000316:SO:0000147:SO:0000159:SO:0001589	1700020A23Rik|CCDS50710|r.266delC|c.6delC|p.W5fs*13|protein_coding:CDS:exon:deletion:frameshift_variant|SO:0000010:SO:0000316:SO:0000147:SO:0000159:SO:0001589	1	130405550	130405558	0	1	0	0	0	0	0	0	0	0
3	92142440	GTTTAAAAATTGGTATGACTCTCTGGGGAGGCAGCTCTTTAAATGAAACTCTAAAATGGGTAATGCTCACTCTAGTCCTTGTTATTCAAAATAACAAGAAATTTTAACAAAACAAAACCCTCCCAGCTCTACTCAGTATTGGAGTTGATACAGCTATATTTAGGACAGAAGATGCACAAGAACAACCATAATCATTGTCCAGATGCAACTCACCCCTTTCTGTTGGTAGTGAAACTGACAAGCAGTCTACTGAGGTGGATGGTAAAGCTGTGCTTGGGAAGGTGGACTTTTCCTCTCGTTCCTCTGCTGAGCTCTGGGAAGCTGGGGGTAGGTTGGGGATCAGCTCCATTTATGACATCATTACAGCATCATGAGTAGTGAATGTTGGGTGACTTCAGG…	G	Del		Lelp1	5prime_UTR_ess_splice	Lelp1|CCDS50974|r.1_92+212del304|c.?|p.?|protein_coding:five_prime_UTR:exon:extended_cis_splice_site:extended_intronic_splice_region:intron:deletion:2KB_upstream_variant:5_prime_UTR_variant:complex_change_in_transcript:transcript_variant|SO:0000010:SO:0000204:SO:0000147:SO:0001993:SO:0001996:SO:0000188:SO:0000159:SO:0001636:SO:0001623:SO:0001577:SO:0001576	Lelp1|CCDS50974|r.1_92+212del304|c.?|p.?|protein_coding:five_prime_UTR:exon:extended_cis_splice_site:extended_intronic_splice_region:intron:deletion:2KB_upstream_variant:5_prime_UTR_variant:complex_change_in_transcript:transcript_variant|SO:0000010:SO:0000204:SO:0000147:SO:0001993:SO:0001996:SO:0000188:SO:0000159:SO:0001636:SO:0001623:SO:0001577:SO:0001576	472	92142440	92142915	1	0	0	0	0	0	0	0	0	0
5	86303661	T	TATAC	Ins		Tmprss11d	frameshift	Tmprss11d|CCDS39124|r.1271_1272insguau|c.1203_1204insGTAT|p.T402fs*55|protein_coding:CDS:exon:insertion:frameshift_variant|SO:0000010:SO:0000316:SO:0000147:SO:0000667:SO:0001589	Tmprss11d|CCDS39124|r.1271_1272insguau|c.1203_1204insGTAT|p.T402fs*55|protein_coding:CDS:exon:insertion:frameshift_variant|SO:0000010:SO:0000316:SO:0000147:SO:0000667:SO:0001589	4	86303661	86303667	0	0	1	0	0	0	0	0	0	0
5	138248809	TCTAGTCGCTCTTTCCCCACTGTGGACAGCATCCTGAACTGCC	TGGCCACTCTTTCCCCACTGTGGACAACATCCTGAACTGCCT	Complex		Nxpe5	frameshift	Nxpe5|CCDS51679|r.1041_1082del42insggccacucuuuccccacuguggacaacauccugaacugccu|c.977_1018del42insGGCCACTCTTTCCCCACTGTGGACAACATCCTGAACTGCCT|p.S326fs*23|protein_coding:CDS:exon:indel:frameshift_variant|SO:0000010:SO:0000316:SO:0000147:SO:1000032:SO:0001589	Nxpe5|CCDS51679|r.1041_1082del42insggccacucuuuccccacuguggacaacauccugaacugccu|c.977_1018del42insGGCCACTCTTTCCCCACTGTGGACAACATCCTGAACTGCCT|p.S326fs*23|protein_coding:CDS:exon:indel:frameshift_variant|SO:0000010:SO:0000316:SO:0000147:SO:1000032:SO:0001589	42	138248809	138248852	0	0	0	0	0	0	0	0	0	1
6	124812536	GCTGTTGAAGAACAAATGCTAGGTAGGTAAGATACCCTCTCCCCCAGGATCAAAGCATCCCCTATCTCCCCTCCTGTTTACTGAC	G	Del		Tpi1	ess_splice	Tpi1|CCDS20530|r.498+1_499-1del84|c.474+1_475-1del84|p.?|protein_coding:CDS:extended_cis_splice_site:extended_intronic_splice_region:intron:deletion:extended_intronic_splice_region_variant:splice_site_variant:intron_variant:transcript_variant|SO:0000010:SO:0000316:SO:0001993:SO:0001996:SO:0000188:SO:0000159:SO:0001995:SO:0001629:SO:0001627:SO:0001576	Tpi1|CCDS20530|r.498+1_499-1del84|c.474+1_475-1del84|p.?|protein_coding:CDS:extended_cis_splice_site:extended_intronic_splice_region:intron:deletion:extended_intronic_splice_region_variant:splice_site_variant:intron_variant:transcript_variant|SO:0000010:SO:0000316:SO:0001993:SO:0001996:SO:0000188:SO:0000159:SO:0001995:SO:0001629:SO:0001627:SO:0001576	84	124812536	124812623	0	0	0	1	0	0	0	0	0	0
8	60941352	A	AT	Ins		Clcn3	frameshift	Clcn3|CCDS52555|r.702_703insa|c.222_223insA|p.L75fs*3|protein_coding:CDS:exon:insertion:frameshift_variant|SO:0000010:SO:0000316:SO:0000147:SO:0000667:SO:0001589	Clcn3|CCDS52555|r.702_703insa|c.222_223insA|p.L75fs*3|protein_coding:CDS:exon:insertion:frameshift_variant|SO:0000010:SO:0000316:SO:0000147:SO:0000667:SO:0001589	1	60941352	60941353	0	0	0	0	0	0	0	0	0	1
9	4383994	ACT	A	Del		Msantd4	frameshift	Msantd4|CCDS22796|r.461_462delCU|c.315_316delCT|p.L107fs*2|protein_coding:CDS:exon:deletion:frameshift_variant|SO:0000010:SO:0000316:SO:0000147:SO:0000159:SO:0001589	Msantd4|CCDS22796|r.461_462delCU|c.315_316delCT|p.L107fs*2|protein_coding:CDS:exon:deletion:frameshift_variant|SO:0000010:SO:0000316:SO:0000147:SO:0000159:SO:0001589	2	4383994	4384002	0	0	0	0	0	0	0	1	0	0
9	21289879	AGACTTTGTCTCAGAAATAAAAAAAGAAAATGAAGAAGCAAGAGAAGTAAAGAGAATGGATGAGAAAGGGAACCGGGCCAGGCAGTGGTGGCGCACGCCTTTAATCCCAGCACTCGGGAGGCAGAGGCAGGCAGATTTCTGTGTTCAAGGCCAGCCTGGTCTACAGAGTGAGTTTCAGGACAGCCAGGGCTACACTGAAAAACCCTGTCTTGAAGAGAGAGAGAGAGAGAGAGAACCAGGAAGGCGTCTAAAGCCTCTTTGAGGCCAGAGCAGTCCCATATCATTAGGGCTGTAAAGCCCCTTCAACACTACAATCTGGGAACTACATAGAATTTTTGAGAAAGAGATGCTCTAGACAATTTGGATCCCCTTTGTCGAGAAATAACTTCCTTAGACATA…	A	Del		Cdkn2d	cds_disrupted	Cdkn2d|CCDS22901|r.1_402-548del1330|c.1_142-548del1070|p.?|protein_coding:CDS:five_prime_UTR:exon:extended_cis_splice_site:extended_intronic_splice_region:intron:deletion:2KB_upstream_variant:complex_change_in_transcript:transcript_variant:initiator_codon_change|SO:0000010:SO:0000316:SO:0000204:SO:0000147:SO:0001993:SO:0001996:SO:0000188:SO:0000159:SO:0001636:SO:0001577:SO:0001576:SO:0001582	Cdkn2d|CCDS22901|r.1_402-548del1330|c.1_142-548del1070|p.?|protein_coding:CDS:five_prime_UTR:exon:extended_cis_splice_site:extended_intronic_splice_region:intron:deletion:2KB_upstream_variant:complex_change_in_transcript:transcript_variant:initiator_codon_change|SO:0000010:SO:0000316:SO:0000204:SO:0000147:SO:0001993:SO:0001996:SO:0000188:SO:0000159:SO:0001636:SO:0001577:SO:0001576:SO:0001582	1830	21289879	21291712	1	0	0	0	0	0	0	0	0	0
9	120950372	TGCTCTCAGGCCACCCCTGTCCCATGGAGCTCATACTGACCCTCACCTGCTCTCCTTGGCTGCCTTTCTAACAGTATTTCAATGGGTCATTGTCGTAGATGGCTTCTTCAGGTAGCATTTTCAGTTCACTAACATACTCTGTTTTTACAGCTGACCTGATGGAGTTGGACATGGCCATGGAGCCGGACAGAAAAGCTGCTGTCAGCCACTGGCAGCAGCAGTCTTACTTGGATTCTGGAATCCATTCTGGTGCCACCACCACAGCTCCTTCCCTGAGTGGCAAGGGCAACCCTGAGGAAGAAGATGTTGACACCTCCCAAGTCCTTTATGAATGGGAGCAAGGCTTTTCCCAGTCCTTCACGCAAGAGCAAGTAGCTGGTAAAGCATTTGTGTTTGGAA…	T	Del		Ctnnb1	ess_splice	Ctnnb1|CCDS23630|r.300+140_528+45del422|c.13+140_241+45del422|p.?|protein_coding:CDS:exon:extended_cis_splice_site:extended_intronic_splice_region:intron:deletion:complex_change_in_transcript:transcript_variant|SO:0000010:SO:0000316:SO:0000147:SO:0001993:SO:0001996:SO:0000188:SO:0000159:SO:0001577:SO:0001576	Ctnnb1|CCDS23630|r.300+140_528+45del422|c.13+140_241+45del422|p.?|protein_coding:CDS:exon:extended_cis_splice_site:extended_intronic_splice_region:intron:deletion:complex_change_in_transcript:transcript_variant|SO:0000010:SO:0000316:SO:0000147:SO:0001993:SO:0001996:SO:0000188:SO:0000159:SO:0001577:SO:0001576	422	120950372	120950798	0	0	0	0	1	0	0	0	0	0

## Sheet: CNVs Autosomes
Table S2 related to Figure 3: WGS analysis
Chromosome	Start	End	Copy number	Status	Size	Sample	gene
1	9180750	25120249	3	gain	15939499	MD5651a	Gm24765,Rrs1,Gm6161,Gm6195,Gm22607,Snhg6,Snord87,Gm15818,Gm24674,Gm26348,Gm15604,Gm25253,Gm15603,Gm22963,Gm24173,Gm22633,Gm2383,Gm6216,Gm17644,Gm5250,Gm23169,Gm26273,Gm5523,Gm25491,Gm22616,Msc,Gm9947,Smt3h2-ps4,Rpl5-ps1,Gm26345,Gm10566,Gm25227,Kcnb2,Gm25168,Gm23259,Rpl7,Gm7568,D030040B21Rik,Tmem70,Gm5828,Gm25166,Defb18,Gm15386,Gm24075,Gm10075,Gm24633,Gm25568,Gm15795,Gm24162,Mir206,Mir133b,Il17a,I…
1	30303000	47588499	3	gain	17285499	MD5651a	Gm9898,Gm5698,Gm9458,Pih1d3,Gm26145,Gm6489,Gm10307,Gm23032,Gm7910,Gm25814,Gm9839,Gm5415,Gm24732,Gm23024,Gm24901,Gm25792,Gm23453,1700001G17Rik,Gm15455,Gm23792,D630036G22Rik,Mir5103,Imp4,Prss39,1700101I19Rik,C230030N03Rik,Gm25096,Gm25634,Neurl3,Ankrd23,Ankrd39,D430040D24Rik,Gm24133,Cox5b,Rpl12-ps1,n-R5s210,4930439A04Rik,4930594C11Rik,4930556I23Rik,Gm26805,Lipt1,Lyg1,Gm23409,Gm16151,Gm20428,Gm3617,G…
1	50801750	74405999	3	gain	23604249	MD5651a	Gm25736,Nabp1,Gm8420,Gm3940,Gm23460,Gm5976,Gm16107,Gm24349,Osgepl1,Gm25240,Gm24251,Gm25829,Gm24053,Hspe1,Gm16581,Gm6822,Mars2,Gm8292,Gm6644,Hsfy2,9130024F11Rik,Gm23943,1700066M21Rik,Gm22371,Gm24014,Gm17234,Gm24548,Bzw1,Clk1,Gm23966,Gm10068,Gm25502,G730003C15Rik,Fzd7,Gm24545,Snord70,Gm26293,Gm26287,Snord11,Gm15464,Gm11575,Gm11576,Gm11578,Gm23762,Gm11577,Eif4a-ps4,Gm11579,Gm11609,Gm11581,Rpl18-ps1,…
1	74414500	84954749	3	gain	10540249	MD5651a	Gm25035,Bcs1l,Cdk5r2,Fev,Mir375,Ihh,Slc23a3,Fam134a,Abcb6,Ankzf1,Stk16,A630095N17Rik,Dnajb2,Resp18,Gm15179,Gm15178,Gmppa,Chpf,Inha,Gm15181,Gm15183,Gm15180,Gm15182,Gm5257,Gm25974,Gm26263,BC035947,Kcne4,Gm5830,Scg2,Gm24160,Mrpl44,Gm5529,Gm23934,Gm6189,Gm5530,Gm9747,Gm22112,n-R5s213,Tm4sf20,Gm22396,Ccl20,n-R5s214,Gm6374,Gm25754,Gm24555,Mir5126,Vil1,Rqcd1,Plcd4,Rnf25,Stk36,Ttll4,Cyp27a1,Prkag3,Wnt6,W…
1	85653250	98972249	3	gain	13318999	MD5651a	n-R5s215,Gm25472,Gm22906,Spata3,Gm22786,Htr2b,B3gnt7,Gm5258,Ncl,Snora75,Gm24148,Snord82,Nmur1,1700019O17Rik,Ptma,Gm22955,Nppc,Gm6136,Alppl2,Alpi,Akp3,Ecel1,Prss56,Chrng,Gm26187,Gm16535,Gm22549,Gm23504,Gm17181,Gm6153,Gm25395,Scarna6,5830472F04Rik,Gm25198,Gm5832,Gm15375,Gm15373,Gm15372,Gm15370,Gm15369,Gm15374,Gm15371,Gm15368,Gm15376,Dnajb3,Ugt1a1,4930453O03Rik,2410088K16Rik,Gm25180,Gm26037,Gm9991,P…
1	104763000	108423999	3	gain	3660999	MD5651a	n-R5s216,Gm15699,Gm17634,Gm3608,Gm22426,Gm26214,Gm26509,Pou2f3-rs1,Serpinb3a,Serpinb3d,Gm15388,Gm8084,Gm15390,Serpinb3c,Gm15391,Gm24553,Gm24267,Gm22438,Rnf152,2310035C23Rik,Tnfrsf11a,Zcchc2,Kdsr,Vps4b,Serpinb5,Serpinb13,Gm8080,Gm8089,Serpinb11,Serpinb7,Serpinb2,Serpinb10,Serpinb8,Gm15389,Pign,Phlpp1,Bcl2,D630008O14Rik,Serpinb3b,Cdh20,Serpinb12
1	117923750	121822749	3	gain	3898999	MD5651a	Gm26080,2900060B14Rik,Gm22710,Gm22094,Gm23497,Gm26831,Gm8321,Inhbb,Tmem185b,Gm25322,Gm3851,Gm8338,Tmem177,Gm17973,Tmem37,Dbi,C1ql2,Gm15392,Gm15393,Gm8217,Ddx18,Tsn,Mki67ip,Tfcp2l1,Ralb,Epb4.1l5,3110009E18Rik,Marco,En1,Insig2,Htr5b,Gli2,Ptpn4,Gm101,Sctr,Steap3,B230209K01Rik,Ccdc93,Clasp1
1	124791250	139665749	3	gain	14874499	MD5651a	Gm24397,Gm23370,Gm23734,Rpl28-ps1,Mir128-1,Gm23902,Gm25384,Cxcr4,Gm26686,Gm23056,Gm15790,Rpl31-ps9,Gm16081,Gm23623,Yod1,Gm15848,Il24,Il19,Gm25549,Gm25717,Gm24273,Avpr1b,Gm8532,Rab7l1,Gm26034,Mir135b,Gm10188,Gm7241,Gm15849,6030442K20Rik,Tmem81,Gm22609,Gm26616,Ren1,Gm23939,Snrpe,Lax1,Gm17678,Gm15851,Prelp,Btg2,Gm8618,Mybph,Gm24517,Myog,4933406M09Rik,Cyb5r1,Gm25612,Gm15454,Gm22232,Gm10535,Gm26280,Gm…
1	142887750	144813499	3	gain	1925749	MD5651a	B3galt2,Gm6397,Glrx2,Gm25663,Rgs2,Gm23672,Cdc73,Trove2,Rgs13,Rgs1,Rgs21,Rgs18,Uchl5
1	149297000	171063499	3	gain	21766499	MD5651a	Gm23535,n-R5s218,n-R5s219,Ptgs2,Gm15453,Gm22756,Gm8941,Gm24402,Gm10138,Gm25279,Gm15618,Gm15479,Gm7278,Apobec4,Arpc5,Gm8818,E330020D12Rik,Gm25588,Rgs16,Gm5531,Teddm1,Glul,Gm25336,Zfp648,n-R5s220,Ier5,Gm22569,Gm5532,Gm23744,Gm2000,Gm10031,Gm15428,Gm6058,Mir488,Gm4953,Gm26472,Scarna3a,Gm24719,4930562F07Rik,Mrps14,Mir1927,Gm23528,Gm24988,Gm6177,Gm26224,Gm22489,Gm22357,Gm23212,Gm23436,Mir5117,Gm24489,…
1	171084750	173877249	3	gain	2792499	MD5651a	Mpz,Nr1i3,Tomm40l,Apoa2,Fcer1g,Adamts4,B4galt3,Usp21,Rpl27-ps1,Gm25151,Dedd,Pfdn2,Usf1,Tstd1,B930036N10Rik,Gm24871,Alyref2,Gm9765,Tma7-ps,Gm26412,Gm22950,Gm10521,Nhlh1,Gm10171,Pea15a,Gm17224,Pigm,Slamf9,Fcrl6,Dusp23,Gm22383,Crp,Gm24817,Apcs,Gm26077,Olfr16,Olfr1408,Olfr1407-ps1,Olfr1406,Olfr218,Olfr1404,Fcer1a,Olfr418-ps1,Darc,1700009P17Rik,Sdhc,Ndufs2,Ppox,Ufc1,Nit1,Klhdc9,Pvrl4,Arhgap30,Gm26641,…
1	174017000	195372249	3	gain	21355249	MD5651a	Olfr433,Olfr432,Olfr430,Olfr429,Olfr427,Olfr231,Olfr424,Olfr421-ps1,Olfr420,Olfr419,Mptx1,Olfr417,Olfr414,Olfr220,Chml,Gm25560,Gm23805,B020018G12Rik,Gm26104,Mir350,Gm25288,Gm25993,Zbtb18,Gm16585,Gm25312,Gm9982,4930527J03Rik,B230369F24Rik,Cox20,Gm24919,Gm24405,Gm5561,Gm15480,Gm10518,Gm5069,Mixl1,Gm17275,Gm24836,Pycr2,Lefty1,2210411M09Rik,A430110L20Rik,Rpl35a-ps2,Gm16547,Gm16539,Ccdc121,Gm23690,Gm2…
2	3049750	175178499	3	gain	172128749	MD5651a	Gm22005,Rpp38,Acbd7,Meig1,Gm13186,Gm13182,Gm13183,Gm13185,Gm13191,Gm2639,Gm13188,1700080N15Rik,Gm13189,Gm23691,Gm13175,Gm13179,Gm13196,Gm13176,Gm13194,Gm13193,Gm13192,4930551O13Rik,Gm13198,Gm23118,Gm13197,Gm13216,Gm13199,Gm13384,Gm13383,Gm13388,Gm13391,Gm13389,Gm10855,Gm10115,Gm26315,Gm24340,Gm13210,Gm13254,Gm24534,Gm13217,Gm23963,Gm13221,Gm13220,Gm13218,Gm13256,4930412O13Rik,9230102O04Rik,C63000…
2	175177000	176684999	1	loss	1507999	MD5654a	Gm14442,Gm14438,Gm14298,Gm14297,Gm16359,Gm16358,Rps8-ps2,Gm2020,Gm6710,Gm16356,Gm8898,Gm2026,Gm11008,Gm16357,Gm6182,2210418O10Rik,Gm17258,Gm1980,Gm11009,Gm14435,Gm16362,Gm14434,Gm14307,Gm14391,Gm14440,Gm4631,Gm4724,Gm8923,Gm11007,Gm4245,Gm2007,Gm14288,Gm2004,Gm14431,Gm14308,Gm4723,Gm14306
2	175180000	177044499	1	loss	1864499	MD5658a	Gm14442,Gm14438,Gm14298,Gm14297,Gm16359,Gm16358,Rps8-ps2,Gm2020,Gm6710,Gm16356,Gm8898,Gm2026,Gm11008,Gm16357,Gm6182,2210418O10Rik,Gm17258,Gm1980,Gm11009,Gm14435,Gm16362,Gm14434,Gm14307,Gm14301,Gm14390,Gm14405,Gm14296,Gm14417,Gm14402,Gm14391,Gm14440,Gm4631,Gm4724,Gm8923,Gm11007,Gm4245,Gm2007,Gm14288,Gm2004,Gm14431,Gm14308,Gm14305,Gm14295,Gm14408,Gm14419,Gm4723,Gm14306
2	175180250	176695749	1	loss	1515499	MD5656a	Gm14442,Gm14438,Gm14298,Gm14297,Gm16359,Gm16358,Rps8-ps2,Gm2020,Gm6710,Gm16356,Gm8898,Gm2026,Gm11008,Gm16357,Gm6182,2210418O10Rik,Gm17258,Gm1980,Gm11009,Gm14435,Gm16362,Gm14434,Gm14307,Gm14391,Gm14440,Gm4631,Gm4724,Gm8923,Gm11007,Gm4245,Gm2007,Gm14288,Gm2004,Gm14431,Gm14308,Gm4723,Gm14306
2	175181000	176699749	1	loss	1518749	MD5652a	Gm14442,Gm14438,Gm14298,Gm14297,Gm16359,Gm16358,Rps8-ps2,Gm2020,Gm6710,Gm16356,Gm8898,Gm2026,Gm11008,Gm16357,Gm6182,2210418O10Rik,Gm17258,Gm1980,Gm11009,Gm14435,Gm16362,Gm14434,Gm14307,Gm14391,Gm14440,Gm4631,Gm4724,Gm8923,Gm11007,Gm4245,Gm2007,Gm14288,Gm2004,Gm14431,Gm14308,Gm4723,Gm14306
2	175181000	177042999	1	loss	1861999	MD5650a	Gm14442,Gm14438,Gm14298,Gm14297,Gm16359,Gm16358,Rps8-ps2,Gm2020,Gm6710,Gm16356,Gm8898,Gm2026,Gm11008,Gm16357,Gm6182,2210418O10Rik,Gm17258,Gm1980,Gm11009,Gm14435,Gm16362,Gm14434,Gm14307,Gm14301,Gm14390,Gm14405,Gm14296,Gm14417,Gm14402,Gm14391,Gm14440,Gm4631,Gm4724,Gm8923,Gm11007,Gm4245,Gm2007,Gm14288,Gm2004,Gm14431,Gm14308,Gm14305,Gm14295,Gm14408,Gm14419,Gm4723,Gm14306
2	177323500	182013499	3	gain	4689999	MD5651a	Gm14414,Gm16363,Gm14324,Gm14429,Gm14323,Gm14428,Ppp1r3d,Gm14314,Gm14292,Gm14294,4930591A17Rik,Gm14300,Gm10711,Gm22071,Gm14299,Psma7,Hrh3,Gm17180,Rps21,Mir3091,Gata5,Mir1a-1,Mir133a-2,Ogfr,Gm22502,Gm14343,Bhlhe23,Gm14340,Gm22842,Gm14339,Mir124a-3,Gm27032,Birc7,9230112E08Rik,Eef1a2,Gm24892,Ppdpf,Ptk6,Gm14398,BC051628,Gm7645,Stmn3,Arfrp1,Lime1,Gm22708,Abhd16b,Gm25184,Samd10,Gm25879,Sox18,Rgs19,49305…
3	3032500	35283999	1	loss	32251499	MD5649a	Gm23237,Rps24-ps2,Gm8775,Gm23976,n-R5s194,Gm23937,Gm22944,Gm17308,Gm10748,4930555M17Rik,Gm25352,Gm25144,Gm23147,Gm24954,Gm5272,Gm22074,Gm23592,Gm24614,Gm18822,Hey1,Gm23670,Gm15467,Gm15466,Gm22604,Gm24786,Fabp5,Pmp2,Fabp9,Slc10a5,Zfand1,Gm22795,Gm8910,Gm22547,Gm8919,Gm8935,Gm2464,Ralyl,Gm25981,Gm22026,Gm23112,Gm8957,Gm17119,1810022K09Rik,Gm16399,Car3,Gm7132,Gm24694,Gm25863,Gm26485,Gm5283,Gm24963,G…
3	7977500	10931249	3	gain	2953749	MD5650a	Gm24614,Gm18822,Hey1,Gm23670,Gm15467,Gm15466,Gm22604,Gm24786,Fabp5,Pmp2,Fabp9,Slc10a5,Zfand1,Tpd52,Zbtb10,Gm16337,Fabp4,Fabp12,Impa1,Chmp4c,Snx16,Stmn2,Mrps28,Pag1,Gm9833,C030034L19Rik,Zfp704
3	18723000	22708999	3	gain	3985999	MD5650a	Gm22282,Gm23330,Gm6141,4632415L05Rik,Gm7488,Rprl2,Gm26354,Mtfr1,Gm16093,1700064H15Rik,Crh,Cp,Hps3,Hltf,Gyg,Cpa3,Cpb1,Armc1,Pde7a,Dnajc5b,Trim55,Agtr1b,Tbl1xr1
3	26580500	42287499	3	gain	15706999	MD5650a	Gm25773,Gm25152,1700125G22Rik,Mir3092,Gm26040,Mir446q,Gm6505,Rpl22l1,Mir551b,Gm10258,Gm24413,Actrt3,4933429H19Rik,4930429B21Rik,Zfp639,Ndufb5,Gm15574,Gm23214,Gm24780,Gm23175,Gm9791,Gm5708,Gm20515,Mir1897,Gm25442,Gm25696,Gm15952,D3Ertd254e,1810062G17Rik,Gm11550,Gm12377,Gm12376,Gm12531,Gm12582,Gm12583,Gm12584,Il2,Gm12532,Gm13621,Gm12534,Gm24169,Cetn4,Bbs12,Gm12540,Nudt6,Gm12564,Gm12565,4930594O21Ri…
3	44121500	57401499	3	gain	13279999	MD5649a	Gm24997,Gm25796,Gm23337,Gm26081,Pabpc4l,Gm10356,Gm5274,Gm23891,1700018B24Rik,Gm23511,Gm22480,Gm23096,Pcdh18,Gm24503,4930577N17Rik,Gm24282,Ndufc1,Gm10729,n-R5s196,Gm10728,Gm20402,Gm10293,Gm22798,Gm16206,Gm23675,Gm24851,Gm10985,Ufm1,Gm5641,Gm26678,Gm21958,Exosc8,Gm10254,Gm22029,Gm25132,Gm21954,Gm25404,Mab21l1,Gm22784,Gm25727,F830104G03Rik,Gm22269,Gm8177,Pcdh10,Slc7a11,Elf2,Mgarp,Naa15,Rab33b,Setd7,…
3	49551500	70436249	3	gain	20884749	MD5650a	Gm23096,Pcdh18,Gm24503,4930577N17Rik,Gm24282,Ndufc1,Gm10729,n-R5s196,Gm10728,Gm20402,Gm10293,Gm22798,Gm16206,Gm23675,Gm24851,Gm10985,Ufm1,Gm5641,Gm26678,Gm21958,Exosc8,Gm10254,Gm22029,Gm25132,Gm21954,Gm25404,Mab21l1,Gm22784,Gm25727,F830104G03Rik,Gm22269,Gm8177,Gm16016,Commd2,Pfn2,Gm24531,Gm5537,Gm26166,Gm22491,Gm25572,Gm10071,P2ry13,Aadac,Sucnr1,Gm24382,Gm8325,P2ry1,B430305J03Rik,Rap2b,Gm8349,Gm2…
3	57820750	92482499	1	loss	34661749	MD5649a	Pfn2,Gm24531,Gm5537,Gm26166,Gm22491,Gm25572,Gm10071,P2ry13,Aadac,Sucnr1,Gm24382,Gm8325,P2ry1,B430305J03Rik,Rap2b,Gm8349,Gm22433,Gm24946,Gm23500,Gm16162,Gm16129,E130311K13Rik,Gm26850,Vmn2r-ps3,Gm22165,Gm5139,Gm23897,Vmn2r-ps4,Vmn2r-ps7,Vmn2r-ps8,Vmn2r-ps9,Vmn2r-ps10,Vmn2r-ps12,Gm20698,Gm25222,Vmn2r-ps13,Gm5540,Gm22279,Gm25755,Ccnl1,Gm26442,Tpi-rs2,Gm22295,Lxn,Gm25919,Gm10292,Gm22073,Gm10040,Gm1764…
3	83789000	92210999	3	gain	8421999	MD5650a	Gm8813,Tigd4,Dear1,Mir466k,Gm26204,Gm9790,Gm25876,Gm24501,Gm25188,Rps3a1,Snord73a,Rnu73b,Gm23025,Gm26343,Gm23850,Gm25039,Mab21l2,Gm3788,Gm23376,Cd1d2,Gm24472,Gm10705,Fcrl1,Gm25167,Gm24109,Gm6570,Lrrc71,Hdgf,Mrpl24,Rrnad1,Nes,Hapln2,Apoa1bp,Ttc24,1700113A16Rik,AI849053,AW047730,Mir3093,Gm25641,Tmem79,Paqr6,Bglap3,Gm21956,Bglap2,Gm6821,Bglap,Mir1905,Rab25,Lamtor2,Gm10704,Rxfp4,Gm25820,Gm25945,Gm171…
3	92287500	106123249	3	gain	13835749	MD5650a	Sprr2a3,Sprr2b,Sprr2e,Sprr2f,Sprr2g,Sprr2h,Sprr2i,Sprr2j-ps,Gm9774,Sprr2k,Sprr3,Sprr1a,Sprr4,Ivl,Lce6a,Lce1a1,Lce1b,Lce1a2,Lce1c,Lce1d,Gm4202,Lce1e,Lce1f,Lce1g,Lce1h,Lce1i,Lce1j,Lce1k,Kprp,Lce1l,2310050C09Rik,Lce3a,Lce3b,Lce3c,Gm24481,Lce3d,Gm22577,Lce3e,Lce3f,Crct1,Lce1m,Gm23784,Gm4858,Crnn,Rplp0-ps1,Rptn,Gm22752,Gm5278,Tchh,S100a11,S100a10,Tdpoz2,Tdpoz1,Gm5852,Gm5773,Tdpoz4,Tdpoz3,Gm9116,Gm9117…
3	93061750	95567999	4	gain	2506249	MD5649a	Gm4858,Crnn,Rplp0-ps1,Rptn,Gm22752,Gm5278,Tchh,S100a11,S100a10,Tdpoz2,Tdpoz1,Gm5852,Gm5773,Tdpoz4,Tdpoz3,Gm9116,Gm9117,Tdpoz5,Gm9125,Gm10697,Gm16560,Gm5286,Gm16584,Gm4982,Gm9141,Gm4778,Gm16561,Them5,C2cd4d,Gm17179,Lingo4,1700040D17Rik,Oaz3,Mrpl9,Gm15235,Rpl31-ps11,Gm10972,Gm15234,Gm15263,Psmb4,Gm26279,Selenbp1,Rfx5,Gm15265,4930481B07Rik,Psmd4,Gm24920,Gm22301,Vps72,Scnm1,Lysmd1,Gm9169,Sema6c,Cdc42…
3	95567750	96663499	6	gain	1095749	MD5649a	Rps10-ps1,Ensa,Mcl1,Ecm1,Gm26361,Gm26594,BC028528,Car14,Mtmr11,Gm17690,Gm22027,Gm15444,Hist2h2ab,Hist2h2ac,Hist2h3c2,Hist2h2aa2,Gm20633,Hist2h2aa1,Gm20634,Hist2h3c1,Hist2h4,Gm20628,Hist2h3b,Gm24830,Rnu1b1,Rnu1b2,Gm26689,4930477E14Rik,Gm26654,Pafah1b1-ps1,Gm21960,Terc,Gm24136,Gm26232,Rnu1b6,Gm25890,Gm22614,Hfe2,Gm15441,Txnip,Gm16253,Ankrd34a,Hormad1,Golph3l,Tars2,Prpf3,Mrps21,C920021L13Rik,Gm129,A…
3	96871750	97893249	6	gain	1021499	MD5649a	Gja8,Gm24435,Olfr1402,Gm17651,Gpr89,Gja5,Acp6,Bcl9,Gm17608,Chd1l,Prkab2,Gm15999,Fmo5,Pde4dip
3	98836750	100579499	1	loss	1742749	MD5649a	Gm12431,Gm12432,Gm12433,Hsd3b1,5730437C11Rik,Gm12440,Gm12441,Gm22341,Gm24216,Gm12449,Gm12448,Gm22505,Gm12450,Rpl36-ps7,Gm12457,Gm25802,Gm12464,Hao2,M6pr-ps,B930086A06Rik,Gdap2,4930406D18Rik,Fam46c,Gm12474,Wars2,Tbx15,Spag17,Wdr3,Man1a2
3	100579250	101597749	3	gain	1018499	MD5649a	Gm12485,Gm23465,Gm12488,Gm12486,Tpt1-ps1,Gm12490,Gm10355,Vtcn1,Ttf2,Cd101,Cd2,Trim45,Ptgfrn,Igsf3,Atp1a1,Man1a2
3	103663250	106123249	3	gain	2459999	MD5649a	Gm25325,Gm15986,BC027582,Gm15471,Ap4b1,Gm15472,Gm15602,A130049A11Rik,Gm23830,Gm23077,Gm26091,Gm24223,Gm6485,Ppm1j,Ddx20,I830077J02Rik,Ovgp1,Gm4540,Olfml3,Gm10964,Hipk1,Gm15886,Bcl2l15,Ptpn22,Phtf1,Gm5546,Slc16a1,Fam19a3,Rhoc,Mov10,St7l,Wnt2b,Cttnbp2nl,4930564D02Rik,1700095B22Rik,Fam212b,Atp5f1,Wdr77,Pifo,Chi3l7,Chia,Rsbn1,Magi3,Lrig2,Kcnd3,Rap1a,Dclre1b,Capza1,Adora3
3	106310750	110558999	3	gain	4248249	MD5650a	2010016I18Rik,Olfr266,A930002I21Rik,Prok1,Gm24383,Ubl4b,Alx3,Gm10961,4933431E20Rik,Gstm5,Gm12489,Gstm7,Gstm6,Gm12494,Gm12497,Gstm2,Gstm1,Gm12502,Gm12499,Gm25592,Gstm4,Gm12500,Gnat2,Amigo1,Atxn7l2,Gm12501,Gm12523,Gm12525,Mybphl,Psrc1,Gm22942,Gm23336,Scarna2,Gm22860,Gm12517,Gm9857,Gm13865,Gm25681,Gm12535,Ntng1,BC051070,Dennd2d,Cept1,Cd53,Kcna3,AI504432,Kcna2,Kcna10,A630076J17Rik,Lamtor5,Slc16a4,Rbm…
3	106310750	133343249	3	gain	27032499	MD5649a	2010016I18Rik,Olfr266,A930002I21Rik,Prok1,Gm24383,Ubl4b,Alx3,Gm10961,4933431E20Rik,Gstm5,Gm12489,Gstm7,Gstm6,Gm12494,Gm12497,Gstm2,Gstm1,Gm12502,Gm12499,Gm25592,Gstm4,Gm12500,Gnat2,Amigo1,Atxn7l2,Gm12501,Gm12523,Gm12525,Mybphl,Psrc1,Gm22942,Gm23336,Scarna2,Gm22860,Gm12517,Gm9857,Gm13865,Gm25681,Gm12535,Ntng1,Gm26076,Gm25519,Gm5548,Amy2a5,Amy2a4,Amy2a3,Amy2a2,Amy2a1,Gm23750,Gm22337,Gm25347,S1pr1,G…
3	115336750	117734249	3	gain	2397499	MD5650a	Gm22337,Gm25347,S1pr1,Gm9889,A930005H10Rik,Mir669n,Gm26344,Gpr88,Gm22361,Gm26358,Gm4596,Gm9761,Gm22408,Dph5,Extl2,Vcam1,Gm26544,Rtca,Gm26530,Lrrc39,Trmt13,Sass6,Slc35a3,Frrs1,Palmd,4930455H04Rik,1700061I17Rik,D3Bwg0562e,4833424O15Rik,Slc30a7,Dbt,Hiat1,Agl,Cdc14a
3	121065250	123679749	3	gain	2614499	MD5650a	Gm5710,Gm23869,Gm26027,A530020G20Rik,A730020M07Rik,4930432M17Rik,Gm16078,Gm4609,Gm22903,Gm6061,Dnttip2,Mir760,Gm25153,Gm9364,Gm10959,1810037I17Rik,Gm22066,Gm22713,Snora24,Rwdd3,Alg14,Cnn3,F3,Arhgap29,Gclm,4933405D12Rik,Fabp2,Myoz2,Mettl14,Tmem56,Slc44a3,Abcd3,Abca4,Gm17494,Bcar3,Fnbp1l,Pde5a,Usp53,Synpo2,Sec24d,Prss12,Ndst3
3	126389000	139346749	3	gain	12957749	MD5650a	Gm15551,Gm25501,Gm16958,Mir302b,Mir302c,Mir302a,Mir302d,Mir367,Neurog2,Gm16238,Gm23279,Gm10650,Gm22293,Gm9387,Gm24515,Gm9396,Gm22682,Ostc,Gm26090,4930534D22Rik,Gm26103,Gm22421,Gm25307,Gm5549,Gm22322,Gm23196,Gm25042,Gm23011,Mir1895,Gm24048,4930539J05Rik,Oaz2-ps,Gm9799,Gm26107,Gm4861,Gm22468,Gm21962,Gm25080,H2afz,Gm15460,Gm25920,Gm23467,Adh6b,Mir1956,Gm16060,Gm4862,Arsj,Gm17225,Larp7,4930422G04Rik,…
3	133343000	141717999	1	loss	8374999	MD5649a	Gm25042,Gm23011,Mir1895,Gm24048,4930539J05Rik,Oaz2-ps,Gm9799,Gm26107,Gm4861,Gm22468,Gm21962,Gm25080,H2afz,Gm15460,Gm25920,Gm23467,Adh6b,Mir1956,Gm16060,Gm4862,Gm24260,Gm6214,Pdha2,Ppa2,Tet2,Cxxc4,Bdh2,Slc9b2,Cisd2,Ube2d3,Gm16100,Slc39a8,Lamtor3,Dapp1,Gm5105,1110002E22Rik,Mttp,4930579F01Rik,Adh7,Gm16559,Adh6a,Adh6-ps1,Adh4,Adh5,Metap1,Gm15688,Gm15689,Gm26820,Tacr3,Slc9b1,Manba,Nfkb1,Ppp3ca,Ddit4l,…
3	144745000	147063749	3	gain	2318749	MD5650a	Gm16215,Cyr61,Gm17501,2410004B18Rik,Gm25627,Gm22078,Gm22901,Gng5,Rpf1,Gm16325,4930503B20Rik,Gm10288,Clca1,Clca2,Gm6289,AI747448,Gm16233,Clca3,Odf2l,Znhit6,Bcl10,Wdr63,Mcoln3,Mcoln2,Ctbs,Spata1,Dnase2b,Uox,Clca4,Clca6,Clca5,Col24a1,Ddah1,Syde2,Lpar3,Ssx2ip,Samd13,Ttll7,Prkacb
3	151683750	153059499	3	gain	1375749	MD5650a	Ifi44l,Gm25056,Gm16198,D630002J18Rik,AI115009,Gm16232,Gm16213,Gm16231,Ifi44,Ptgfr,Gipc2,Dnajb4,Fubp1,Nexn,Usp33,Rpl29-ps1,Fam73a,Zzz3,Ak5,Pigk,St6galnac5
5	3013500	14902499	3	gain	11888999	MD5651a	Gm6486,Gm3053,Gm8715,Gm15772,Gm17590,n-R5s169,Gm26238,Gm22926,Mterf,Fzd1,Gm15750,Gm25037,Gm22897,Gm8773,Steap1,Gm23838,Gm25233,Gm24686,Gm24525,Tubb4b-ps1,Gm4960,Gm8802,Gm22196,Gm15730,Gm21759,Gm24196,Gm23993,Gm15610,Gm15611,Gm24666,Gm7332,Gm15734,Gm15733,Mir879,Gm23312,Gm6586,Gm10482,Gm5152,Gm17091,Gm6455,Gm8857,Gm8879,Gm5861,Gm8890,Speer1-ps1,Gm8906,Gm6460,Gm8922,Gm8926,4933402N22Rik,Gm23243,Gm1…
5	3013500	14902999	3	gain	11889499	MD5652a	Gm6486,Gm3053,Gm8715,Gm15772,Gm17590,n-R5s169,Gm26238,Gm22926,Mterf,Fzd1,Gm15750,Gm25037,Gm22897,Gm8773,Steap1,Gm23838,Gm25233,Gm24686,Gm24525,Tubb4b-ps1,Gm4960,Gm8802,Gm22196,Gm15730,Gm21759,Gm24196,Gm23993,Gm15610,Gm15611,Gm24666,Gm7332,Gm15734,Gm15733,Mir879,Gm23312,Gm6586,Gm10482,Gm5152,Gm17091,Gm6455,Gm8857,Gm8879,Gm5861,Gm8890,Speer1-ps1,Gm8906,Gm6460,Gm8922,Gm8926,4933402N22Rik,Gm23243,Gm1…
5	3013500	14903249	3	gain	11889749	MD5654a	Gm6486,Gm3053,Gm8715,Gm15772,Gm17590,n-R5s169,Gm26238,Gm22926,Mterf,Fzd1,Gm15750,Gm25037,Gm22897,Gm8773,Steap1,Gm23838,Gm25233,Gm24686,Gm24525,Tubb4b-ps1,Gm4960,Gm8802,Gm22196,Gm15730,Gm21759,Gm24196,Gm23993,Gm15610,Gm15611,Gm24666,Gm7332,Gm15734,Gm15733,Mir879,Gm23312,Gm6586,Gm10482,Gm5152,Gm17091,Gm6455,Gm8857,Gm8879,Gm5861,Gm8890,Speer1-ps1,Gm8906,Gm6460,Gm8922,Gm8926,4933402N22Rik,Gm23243,Gm1…
5	3013500	5731749	3	gain	2718249	MD5660a	Gm6486,Gm3053,Gm8715,Gm15772,Gm17590,n-R5s169,Gm26238,Gm22926,Mterf,Fzd1,Gm15750,Gm25037,Gm22897,Gm8773,Gm3027,Fam133b,1700109H08Rik,Rbm48,Pex1,Gatad1,Krit1,Lrrd1,Cyp51,1700015F17Rik,Gtpbp10,Steap2,Cdk6,4930511M11Rik,Ankib1,Akap9,Cldn12,A330021E22Rik,Gm9897,Cdk14
5	3013500	6045249	3	gain	3031749	MD5649a	Gm6486,Gm3053,Gm8715,Gm15772,Gm17590,n-R5s169,Gm26238,Gm22926,Mterf,Fzd1,Gm15750,Gm25037,Gm22897,Gm8773,Steap1,Gm23838,Gm3027,Fam133b,1700109H08Rik,Rbm48,Pex1,Gatad1,Krit1,Lrrd1,Cyp51,1700015F17Rik,Gtpbp10,Steap2,Gm26825,Gm15459,Cdk6,4930511M11Rik,Ankib1,Akap9,Cldn12,A330021E22Rik,Gm9897,Cdk14
5	3013750	14903249	3	gain	11889499	MD5653a	Gm6486,Gm3053,Gm8715,Gm15772,Gm17590,n-R5s169,Gm26238,Gm22926,Mterf,Fzd1,Gm15750,Gm25037,Gm22897,Gm8773,Steap1,Gm23838,Gm25233,Gm24686,Gm24525,Tubb4b-ps1,Gm4960,Gm8802,Gm22196,Gm15730,Gm21759,Gm24196,Gm23993,Gm15610,Gm15611,Gm24666,Gm7332,Gm15734,Gm15733,Mir879,Gm23312,Gm6586,Gm10482,Gm5152,Gm17091,Gm6455,Gm8857,Gm8879,Gm5861,Gm8890,Speer1-ps1,Gm8906,Gm6460,Gm8922,Gm8926,4933402N22Rik,Gm23243,Gm1…
5	13103500	14903249	3	gain	1799749	MD5660a	Gm10108,Gm6647,Gm24054,Pclo,Speer3,Gm6650,Gm4128,Gm26918,Gm26954,Sema3a,Sema3e
5	15046250	25932249	3	gain	10885999	MD5660a	Speer4d,4930572O03Rik,Gm8984,Gm8991,Gm6673,Gm3495,Gm21999,Speer4f,Gm17037,Gm23822,Gm25335,Gm23570,Gm25761,Gm22755,Magi2,Rpl31-ps5,Tmem60,Gm22490,Rpl31-ps21,Fgl2,Gm15719,Gm15715,Gm16111,Dnaja1-ps,Gm16113,Gm16112,Gm16110,Gm25459,n-R5s170,Gm15421,Gm22887,Rpl17-ps5,Gm24512,Gm21846,Gm6564,5031425E22Rik,Gm25219,Gm24009,Mir3096,Gm22054,Tomm7,2700038G22Rik,Snord93,Gm9836,Gm15589,Atg9b,Asic3,Cdk5,Gm22333,…
5	15046250	25932499	3	gain	10886249	MD5654a	Speer4d,4930572O03Rik,Gm8984,Gm8991,Gm6673,Gm3495,Gm21999,Speer4f,Gm17037,Gm23822,Gm25335,Gm23570,Gm25761,Gm22755,Magi2,Rpl31-ps5,Tmem60,Gm22490,Rpl31-ps21,Fgl2,Gm15719,Gm15715,Gm16111,Dnaja1-ps,Gm16113,Gm16112,Gm16110,Gm25459,n-R5s170,Gm15421,Gm22887,Rpl17-ps5,Gm24512,Gm21846,Gm6564,5031425E22Rik,Gm25219,Gm24009,Mir3096,Gm22054,Tomm7,2700038G22Rik,Snord93,Gm9836,Gm15589,Atg9b,Asic3,Cdk5,Gm22333,…
5	15711250	25932249	3	gain	10220999	MD5652a	Gm8984,Gm8991,Gm6673,Gm3495,Gm21999,Speer4f,Gm17037,Gm23822,Gm25335,Gm23570,Gm25761,Gm22755,Magi2,Rpl31-ps5,Tmem60,Gm22490,Rpl31-ps21,Fgl2,Gm15719,Gm15715,Gm16111,Dnaja1-ps,Gm16113,Gm16112,Gm16110,Gm25459,n-R5s170,Gm15421,Gm22887,Rpl17-ps5,Gm24512,Gm21846,Gm6564,5031425E22Rik,Gm25219,Gm24009,Mir3096,Gm22054,Tomm7,2700038G22Rik,Snord93,Gm9836,Gm15589,Atg9b,Asic3,Cdk5,Gm22333,Tmub1,Gm10472,Asb10,49…
5	15715750	18275749	3	gain	2559999	MD5653a	Gm8984,Gm8991,Gm6673,Gm3495,Gm21999,Speer4f,Gm3510,Hgf,Gnat3,Cacna2d1,Sema3c,Gnai1,Cd36
5	15716000	23699499	3	gain	7983499	MD5651a	Gm8984,Gm8991,Gm6673,Gm3495,Gm21999,Speer4f,Gm17037,Gm23822,Gm25335,Gm23570,Gm25761,Gm22755,Magi2,Rpl31-ps5,Tmem60,Gm22490,Rpl31-ps21,Fgl2,Gm15719,Gm15715,Gm16111,Dnaja1-ps,Gm16113,Gm16112,Gm16110,Gm25459,n-R5s170,Gm15421,Gm22887,Rpl17-ps5,Gm24512,Gm21846,Gm6564,5031425E22Rik,Gm25219,Gm24009,Gm3510,Hgf,Gnat3,4921504A21Rik,Rsbn1l,Ptpn12,Fam185a,Lrrc17,Armc10,Napepld,Pmpcb,Psmc2,Slc26a5,Gm10475,Cac…
5	20373750	25932499	3	gain	5558749	MD5653a	Magi2,Rpl31-ps5,Tmem60,Gm22490,Rpl31-ps21,Fgl2,Gm15719,Gm15715,Gm16111,Dnaja1-ps,Gm16113,Gm16112,Gm16110,Gm25459,n-R5s170,Gm15421,Gm22887,Rpl17-ps5,Gm24512,Gm21846,Gm6564,5031425E22Rik,Gm25219,Gm24009,Mir3096,Gm22054,Tomm7,2700038G22Rik,Snord93,Gm9836,Gm15589,Atg9b,Asic3,Cdk5,Gm22333,Tmub1,Gm10472,Asb10,4931409K22Rik,Gm10221,Mir671,1700022A21Rik,Gm26648,Gm25363,Gm15552,1500035N22Rik,2900005J15Rik…
5	20403000	25932499	3	gain	5529499	MD5649a	Magi2,Rpl31-ps5,Tmem60,Gm22490,Rpl31-ps21,Fgl2,Gm15719,Gm15715,Gm16111,Dnaja1-ps,Gm16113,Gm16112,Gm16110,Gm25459,n-R5s170,Gm15421,Gm22887,Rpl17-ps5,Gm24512,Gm21846,Gm6564,5031425E22Rik,Gm25219,Gm24009,Mir3096,Gm22054,Tomm7,2700038G22Rik,Snord93,Gm9836,Gm15589,Atg9b,Asic3,Cdk5,Gm22333,Tmub1,Gm10472,Asb10,4931409K22Rik,Gm10221,Mir671,1700022A21Rik,Gm26648,Gm25363,Gm15552,1500035N22Rik,2900005J15Rik…
5	23709000	25932249	3	gain	2223249	MD5651a	Mir3096,Gm22054,Tomm7,2700038G22Rik,Snord93,Gm9836,Gm15589,Atg9b,Asic3,Cdk5,Gm22333,Tmub1,Gm10472,Asb10,4931409K22Rik,Gm10221,Mir671,1700022A21Rik,Gm26648,Gm25363,Gm15552,1500035N22Rik,2900005J15Rik,Gm26051,Gm26356,E130116L18Rik,Hspe1-ps3,Gm20432,Gm18343,4831440E17Rik,Gm22656,Cct8l1,Gm10062,Gm21655,Pus7,Rint1,4933427G23Rik,Nupl2,Kcnh2,Abcb8,Slc4a2,Fastk,Agap3,Abcf2,Chpf2,Smarcd3,Nub1,Wdr86,Crygn,…
5	25947750	54838749	3	gain	28890999	MD5654a	Gm5067,Gm7347,Gm16056,Gm16057,Speer4b,Gm16058,Insig1,En2,Gm7420,Gm23801,4632411P08Rik,Gm24538,Gm6083,Gm26346,Gm5129,3110082J24Rik,Mir1960,Gm16288,Gm25666,Gm9899,Gm23930,Tmem214,Ost4,Khk,Cgref1,Abhd1,Preb,Tcf23,Atraid,Dnajc5g,Gm15469,Ucn,Eif2b4,Zfp513,Gm9970,Krtcap3,4930548H24Rik,Gm24436,Gm17130,Gm10463,Gm26335,Gm15615,Gm5864,Gm15613,Gm24003,Ywhah,Rpl35a-ps5,Gm15936,5033423K11Rik,Spon2,Nkx1-1,Gm99…
5	25947750	54965749	3	gain	29017999	MD5660a	Gm5067,Gm7347,Gm16056,Gm16057,Speer4b,Gm16058,Insig1,En2,Gm7420,Gm23801,4632411P08Rik,Gm24538,Gm6083,Gm26346,Gm5129,3110082J24Rik,Mir1960,Gm16288,Gm25666,Gm9899,Gm23930,Tmem214,Ost4,Khk,Cgref1,Abhd1,Preb,Tcf23,Atraid,Dnajc5g,Gm15469,Ucn,Eif2b4,Zfp513,Gm9970,Krtcap3,4930548H24Rik,Gm24436,Gm17130,Gm10463,Gm26335,Gm15615,Gm5864,Gm15613,Gm24003,Ywhah,Rpl35a-ps5,Gm15936,5033423K11Rik,Spon2,Nkx1-1,Gm99…
5	26012250	54758499	3	gain	28746249	MD5653a	Gm7347,Gm16056,Gm16057,Speer4b,Gm16058,Insig1,En2,Gm7420,Gm23801,4632411P08Rik,Gm24538,Gm6083,Gm26346,Gm5129,3110082J24Rik,Mir1960,Gm16288,Gm25666,Gm9899,Gm23930,Tmem214,Ost4,Khk,Cgref1,Abhd1,Preb,Tcf23,Atraid,Dnajc5g,Gm15469,Ucn,Eif2b4,Zfp513,Gm9970,Krtcap3,4930548H24Rik,Gm24436,Gm17130,Gm10463,Gm26335,Gm15615,Gm5864,Gm15613,Gm24003,Ywhah,Rpl35a-ps5,Gm15936,5033423K11Rik,Spon2,Nkx1-1,Gm9903,Tmem…
5	26122000	54759749	3	gain	28637749	MD5651a	Gm16056,Gm16057,Speer4b,Gm16058,Insig1,En2,Gm7420,Gm23801,4632411P08Rik,Gm24538,Gm6083,Gm26346,Gm5129,3110082J24Rik,Mir1960,Gm16288,Gm25666,Gm9899,Gm23930,Tmem214,Ost4,Khk,Cgref1,Abhd1,Preb,Tcf23,Atraid,Dnajc5g,Gm15469,Ucn,Eif2b4,Zfp513,Gm9970,Krtcap3,4930548H24Rik,Gm24436,Gm17130,Gm10463,Gm26335,Gm15615,Gm5864,Gm15613,Gm24003,Ywhah,Rpl35a-ps5,Gm15936,5033423K11Rik,Spon2,Nkx1-1,Gm9903,Tmem129,Gm1…
5	26122000	93375499	3	gain	67253499	MD5652a	Gm16056,Gm16057,Speer4b,Gm16058,Insig1,En2,Gm7420,Gm23801,4632411P08Rik,Gm24538,Gm6083,Gm26346,Gm5129,3110082J24Rik,Mir1960,Gm16288,Gm25666,Gm9899,Gm23930,Tmem214,Ost4,Khk,Cgref1,Abhd1,Preb,Tcf23,Atraid,Dnajc5g,Gm15469,Ucn,Eif2b4,Zfp513,Gm9970,Krtcap3,4930548H24Rik,Gm24436,Gm17130,Gm10463,Gm26335,Gm15615,Gm5864,Gm15613,Gm24003,Ywhah,Rpl35a-ps5,Gm15936,5033423K11Rik,Spon2,Nkx1-1,Gm9903,Tmem129,Gm1…
5	29066000	37768499	3	gain	8702499	MD5649a	Gm7420,Gm23801,4632411P08Rik,Gm24538,Gm6083,Gm26346,Gm5129,3110082J24Rik,Mir1960,Gm16288,Gm25666,Gm9899,Gm23930,Tmem214,Ost4,Khk,Cgref1,Abhd1,Preb,Tcf23,Atraid,Dnajc5g,Gm15469,Ucn,Eif2b4,Zfp513,Gm9970,Krtcap3,4930548H24Rik,Gm24436,Gm17130,Gm10463,Gm26335,Gm15615,Gm5864,Gm15613,Gm24003,Ywhah,Rpl35a-ps5,Gm15936,5033423K11Rik,Spon2,Nkx1-1,Gm9903,Tmem129,Gm10059,Gm1673,Gm25918,Gm15513,Gm26931,Gm22847…
5	42849000	45947999	3	gain	3098999	MD5649a	Gm7854,Gm15865,Gm16015,Gm7879,Gm7882,Gm5292,Fgfbp1,Gm16401,4930431F12Rik,Gm10205,4930435H24Rik,Clrn2,Med28,9630001P10Rik,Gm15866,Cc2d2a,Bst1,Gm16014,Tapt1,Qdpr,Lap3,Ncapg,Cpeb2,C1qtnf7,Fbxl5,Cd38,Ldb2,Fam184b,Lcorl,Prom1
5	52026750	54660749	3	gain	2633999	MD5649a	9230114K14Rik,Gm25601,Sod3,Gm5866,Gm23532,Gm17182,n-R5s171,Gm26486,Gm15820,8030423F21Rik,Sepsecs,Pi4k2b,Anapc4,Slc34a2,Sel1l3,Smim20,Cckar,Dhx15,Lgi2,Zcchc4,n-R5s172,Rbpj,Tbc1d19,Stim2,Ccdc149
5	62277750	68402499	3	gain	6124749	MD5654a	Gm24079,Gm9954,Gm3687,Gm15819,Gm25608,Gm23967,Gm22395,Gm22559,Gm15824,Gm15823,Gm6044,Gm25306,Gm26761,Tlr6,Mir574,Gm25154,Gm24399,1700022K14Rik,Gm24346,Gm25952,Gm22929,Gm15794,Gm23183,Gm16273,Gm6517,Gm15949,Gm15948,Gm23841,Phox2b,Gm23617,Gm15478,Gm17384,Klf3,Tlr1,Tmem156,Wdr19,Klb,Rpl9,Ugdh,Ube2k,Rhoh,Chrna9,9130230L23Rik,Gm26725,Nsun7,Uchl1os,Uchl1,Tmem33,Slc30a9,Bend4,Gm26756,Shisa3,Gm21905,Gm51…
5	62391750	66408999	3	gain	4017249	MD5655a	Gm24079,Gm9954,Gm3687,Gm15819,Gm25608,Gm23967,Gm22395,Gm22559,Gm15824,Gm15823,Gm6044,Gm25306,Gm26761,Tlr6,Mir574,Gm25154,Gm24399,1700022K14Rik,Gm24346,Gm25952,Gm22929,Gm15794,Gm23183,Gm16273,Gm17384,Klf3,Tlr1,Tmem156,Wdr19,Klb,Rpl9,Ugdh,Ube2k,Rhoh,Chrna9,9130230L23Rik,Gm26725,Nsun7,Arap2,3110047P20Rik,0610040J01Rik,Pgm1,Tbc1d1,Gm20033,Klhl5,Rfc1,Lias,Smim14,Pds5a,N4bp2,Apbb2,Rell1,Fam114a1,Rbm47
5	62440250	66904749	3	gain	4464499	MD5649a	Gm24079,Gm9954,Gm3687,Gm15819,Gm25608,Gm23967,Gm22395,Gm22559,Gm15824,Gm15823,Gm6044,Gm25306,Gm26761,Tlr6,Mir574,Gm25154,Gm24399,1700022K14Rik,Gm24346,Gm25952,Gm22929,Gm15794,Gm23183,Gm16273,Gm6517,Gm17384,Klf3,Tlr1,Tmem156,Wdr19,Klb,Rpl9,Ugdh,Ube2k,Rhoh,Chrna9,9130230L23Rik,Gm26725,Nsun7,Uchl1os,Uchl1,Arap2,3110047P20Rik,0610040J01Rik,Pgm1,Tbc1d1,Gm20033,Klhl5,Rfc1,Lias,Smim14,Pds5a,N4bp2,Apbb2,…
5	62454500	68092999	3	gain	5638499	MD5660a	Gm24079,Gm9954,Gm3687,Gm15819,Gm25608,Gm23967,Gm22395,Gm22559,Gm15824,Gm15823,Gm6044,Gm25306,Gm26761,Tlr6,Mir574,Gm25154,Gm24399,1700022K14Rik,Gm24346,Gm25952,Gm22929,Gm15794,Gm23183,Gm16273,Gm6517,Gm15949,Gm15948,Gm23841,Phox2b,Gm23617,Gm15478,Gm17384,Klf3,Tlr1,Tmem156,Wdr19,Klb,Rpl9,Ugdh,Ube2k,Rhoh,Chrna9,9130230L23Rik,Gm26725,Nsun7,Uchl1os,Uchl1,Tmem33,Slc30a9,Bend4,Gm26756,Shisa3,Gm21905,Gm51…
5	62471000	138219249	3	gain	75748249	MD5651a	Gm24079,Gm9954,Gm3687,Gm15819,Gm25608,Gm23967,Gm22395,Gm22559,Gm15824,Gm15823,Gm6044,Gm25306,Gm26761,Tlr6,Mir574,Gm25154,Gm24399,1700022K14Rik,Gm24346,Gm25952,Gm22929,Gm15794,Gm23183,Gm16273,Gm6517,Gm15949,Gm15948,Gm23841,Phox2b,Gm23617,Gm15478,Gm23605,Gm24368,Gm23932,Gm5867,Gm26044,Gm23661,Gm23067,Gm26072,Gm15617,Gm15616,Commd8,Gm25768,Gm19560,Gm23712,AU023070,Zar1,Gm5868,Gm9870,Gm24776,Gm15847,…
5	62575500	68041749	3	gain	5466249	MD5653a	Gm9954,Gm3687,Gm15819,Gm25608,Gm23967,Gm22395,Gm22559,Gm15824,Gm15823,Gm6044,Gm25306,Gm26761,Tlr6,Mir574,Gm25154,Gm24399,1700022K14Rik,Gm24346,Gm25952,Gm22929,Gm15794,Gm23183,Gm16273,Gm6517,Gm15949,Gm15948,Gm23841,Phox2b,Gm23617,Gm15478,Gm17384,Klf3,Tlr1,Tmem156,Wdr19,Klb,Rpl9,Ugdh,Ube2k,Rhoh,Chrna9,9130230L23Rik,Gm26725,Nsun7,Uchl1os,Uchl1,Tmem33,Slc30a9,Bend4,Gm26756,Shisa3,Gm21905,Gm5108,Arap2…
5	66443500	93375999	3	gain	26932499	MD5655a	Gm6517,Gm15949,Gm15948,Gm23841,Phox2b,Gm23617,Gm15478,Gm23605,Gm24368,Gm23932,Gm5867,Gm26044,Gm23661,Gm23067,Gm26072,Gm15617,Gm15616,Commd8,Gm25768,Gm19560,Gm23712,AU023070,Zar1,Gm5868,Gm9870,Gm24776,Gm15847,1700071G01Rik,Gm17207,Gm15653,Dancr,Snora26,Rasl11b,Gm15981,Gm15982,Gm15985,Gsx2,Gm22084,Gm24502,Gm25374,Gm24738,Apc-ps1,Gm10430,Gm7494,1700112J05Rik,Gm15830,Spink2,Mir5098,Pea15b,Gm22011,Mth…
5	71853500	77533499	3	gain	5679999	MD5653a	Gm15617,Gm15616,Commd8,Gm25768,Gm19560,Gm23712,AU023070,Zar1,Gm5868,Gm9870,Gm24776,Gm15847,1700071G01Rik,Gm17207,Gm15653,Dancr,Snora26,Rasl11b,Gm15981,Gm15982,Gm15985,Gsx2,Gm22084,Gm24502,Gm25374,Gm24738,Apc-ps1,Gm10430,Gm7494,1700112J05Rik,Gm15830,Spink2,Mir5098,Pea15b,Nfxl1,Nipal1,Tec,Slain2,Gm10135,Fryl,Ociad1,Ociad2,Cwh43,Lrrc66,Sgcb,1700094C10Rik,1700112M01Rik,Lnx1,Gm6116,Chic2,Pdgfra,Kdr,Tm…
5	71861000	77534749	3	gain	5673749	MD5660a	Gm15617,Gm15616,Commd8,Gm25768,Gm19560,Gm23712,AU023070,Zar1,Gm5868,Gm9870,Gm24776,Gm15847,1700071G01Rik,Gm17207,Gm15653,Dancr,Snora26,Rasl11b,Gm15981,Gm15982,Gm15985,Gsx2,Gm22084,Gm24502,Gm25374,Gm24738,Apc-ps1,Gm10430,Gm7494,1700112J05Rik,Gm15830,Spink2,Mir5098,Pea15b,Nfxl1,Nipal1,Tec,Slain2,Gm10135,Fryl,Ociad1,Ociad2,Cwh43,Lrrc66,Sgcb,1700094C10Rik,1700112M01Rik,Lnx1,Gm6116,Chic2,Pdgfra,Kdr,Tm…
5	71884750	77800499	3	gain	5915749	MD5649a	Gm15617,Gm15616,Commd8,Gm25768,Gm19560,Gm23712,AU023070,Zar1,Gm5868,Gm9870,Gm24776,Gm15847,1700071G01Rik,Gm17207,Gm15653,Dancr,Snora26,Rasl11b,Gm15981,Gm15982,Gm15985,Gsx2,Gm22084,Gm24502,Gm25374,Gm24738,Apc-ps1,Gm10430,Gm7494,1700112J05Rik,Gm15830,Spink2,Mir5098,Pea15b,Gm22011,Nfxl1,Nipal1,Tec,Slain2,Gm10135,Fryl,Ociad1,Ociad2,Cwh43,Lrrc66,Sgcb,1700094C10Rik,1700112M01Rik,Lnx1,Gm6116,Chic2,Pdgfr…
5	72157250	77804499	3	gain	5647249	MD5654a	Commd8,Gm25768,Gm19560,Gm23712,AU023070,Zar1,Gm5868,Gm9870,Gm24776,Gm15847,1700071G01Rik,Gm17207,Gm15653,Dancr,Snora26,Rasl11b,Gm15981,Gm15982,Gm15985,Gsx2,Gm22084,Gm24502,Gm25374,Gm24738,Apc-ps1,Gm10430,Gm7494,1700112J05Rik,Gm15830,Spink2,Mir5098,Pea15b,Gm22011,Nfxl1,Nipal1,Tec,Slain2,Gm10135,Fryl,Ociad1,Ociad2,Cwh43,Lrrc66,Sgcb,1700094C10Rik,1700112M01Rik,Lnx1,Gm6116,Chic2,Pdgfra,Kdr,Tmem165,Pd…
5	80478000	82449999	3	gain	1971999	MD5653a	Gm22974,Gm2199,Gm22048,Gm16054,Lphn3
5	85899500	93439999	3	gain	7540499	MD5653a	Gm24524,Gm25473,Gm25211,Gm24121,Ugt2b35,Ugt2b38,Csn2,Gm25066,Gm24314,Odam,Csn3,2310003L06Rik,Cabs1,Smr3a,Gm11116,Gm11115,Amtn,Gm15682,Mkrn1-ps1,Gm25320,Gm25758,Eif5al3-ps,Cox18,Gm9958,Cxcl5,Ppbp,Pf4,Cxcl3,Gm24322,Cxcl1,Gm22816,Cxcl2,Gm23092,Gm5558,Rchy1,Gm24113,Gm1045,Gm22728,Gm24931,Gm15710,Gm25290,U90926,Gm23031,Cxcl10,Cxcl11,Gm2673,Gm26039,Stbd1,Gm20500,Mir1961,4932430I15Rik,Gm25521,Gm22915,Gm…
5	85962500	93459499	3	gain	7496999	MD5654a	Gm24524,Gm25473,Gm25211,Gm24121,Ugt2b35,Ugt2b38,Csn2,Gm25066,Gm24314,Odam,Csn3,2310003L06Rik,Cabs1,Smr3a,Gm11116,Gm11115,Amtn,Gm15682,Mkrn1-ps1,Gm25320,Gm25758,Eif5al3-ps,Cox18,Gm9958,Cxcl5,Ppbp,Pf4,Cxcl3,Gm24322,Cxcl1,Gm22816,Cxcl2,Gm23092,Gm5558,Rchy1,Gm24113,Gm1045,Gm22728,Gm24931,Gm15710,Gm25290,U90926,Gm23031,Cxcl10,Cxcl11,Gm2673,Gm26039,Stbd1,Gm20500,Mir1961,4932430I15Rik,Gm25521,Gm22915,Gm…
5	86089750	94322249	3	gain	8232499	MD5649a	Gm25473,Gm25211,Gm24121,Ugt2b35,Ugt2b38,Csn2,Gm25066,Gm24314,Odam,Csn3,2310003L06Rik,Cabs1,Smr3a,Gm11116,Gm11115,Amtn,Gm15682,Mkrn1-ps1,Gm25320,Gm25758,Eif5al3-ps,Cox18,Gm9958,Cxcl5,Ppbp,Pf4,Cxcl3,Gm24322,Cxcl1,Gm22816,Cxcl2,Gm23092,Gm5558,Rchy1,Gm24113,Gm1045,Gm22728,Gm24931,Gm15710,Gm25290,U90926,Gm23031,Cxcl10,Cxcl11,Gm2673,Gm26039,Stbd1,Gm20500,Mir1961,4932430I15Rik,Gm25521,Gm22915,Gm2986,Kat…
5	86091750	93439249	3	gain	7347499	MD5660a	Gm25473,Gm25211,Gm24121,Ugt2b35,Ugt2b38,Csn2,Gm25066,Gm24314,Odam,Csn3,2310003L06Rik,Cabs1,Smr3a,Gm11116,Gm11115,Amtn,Gm15682,Mkrn1-ps1,Gm25320,Gm25758,Eif5al3-ps,Cox18,Gm9958,Cxcl5,Ppbp,Pf4,Cxcl3,Gm24322,Cxcl1,Gm22816,Cxcl2,Gm23092,Gm5558,Rchy1,Gm24113,Gm1045,Gm22728,Gm24931,Gm15710,Gm25290,U90926,Gm23031,Cxcl10,Cxcl11,Gm2673,Gm26039,Stbd1,Gm20500,Mir1961,4932430I15Rik,Gm25521,Gm22915,Gm2986,Kat…
5	93451000	95779999	1	loss	2328999	MD5650a	Gm16427,Gm16429,BC061212,Gm3106,Gm6502,Gm7682,Gm3147,Gm6509,Gm3183,Gm3176,Gm7647,Gm10424,Gm6468,Gm7978,Gm7982,C87414,Gm6351,Gm16522,Gm3139,Gm6205,Gm6367,Gm7942,Gm16513,Gm3259,D5Ertd577e,Gm3286,E330014E10Rik,AA792892
5	94173000	95531499	1	loss	1358499	MD5655a	Gm3106,Gm6502,Gm7682,Gm3147,Gm6509,Gm3183,Gm3176,Gm7647,Gm10424,Gm6468,Gm16522,Gm3139,Gm6205,Gm6367,Gm7942,Gm16513,Gm3259,D5Ertd577e,Gm3286,AA792892
5	95017750	125922249	3	gain	30904499	MD5649a	Gm10424,Gm6468,Gm7978,Gm7982,Gm25937,Cxcl13,Gm24623,Gm5560,Gk2,Gm8048,Prdm8,A730035I17Rik,Gm24279,Gm11111,Gm3470,Gm16227,Gm16228,4930405H06Rik,Gm25969,4930522N08Rik,Gm26252,Gm22838,Gm17092,4930524J08Rik,Hnrnpdl,Gm26363,Gm9932,5430416N02Rik,Gm23222,Gm23173,Gm15777,Mrps18c,Gm26286,Gm20484,Gm23085,Gm15844,1700016H13Rik,Gm25721,Gm24897,Gm8200,Gm23866,Gm26703,Dspp,Dmp1,Gm23616,Spp1,Gm10047,Gm8258,Gm24…
5	95531500	145557249	3	gain	50025749	MD5654a	Gm7978,Gm7982,Gm25937,Cxcl13,Gm24623,Gm5560,Gk2,Gm8048,Prdm8,A730035I17Rik,Gm24279,Gm11111,Gm3470,Gm16227,Gm16228,4930405H06Rik,Gm25969,4930522N08Rik,Gm26252,Gm22838,Gm17092,4930524J08Rik,Hnrnpdl,Gm26363,Gm9932,5430416N02Rik,Gm23222,Gm23173,Gm15777,Mrps18c,Gm26286,Gm20484,Gm23085,Gm15844,1700016H13Rik,Gm25721,Gm24897,Gm8200,Gm23866,Gm26703,Dspp,Dmp1,Gm23616,Spp1,Gm10047,Gm8258,Gm24097,Gm26519,C23…
5	95633000	138219499	3	gain	42586499	MD5653a	Gm7978,Gm7982,Gm25937,Cxcl13,Gm24623,Gm5560,Gk2,Gm8048,Prdm8,A730035I17Rik,Gm24279,Gm11111,Gm3470,Gm16227,Gm16228,4930405H06Rik,Gm25969,4930522N08Rik,Gm26252,Gm22838,Gm17092,4930524J08Rik,Hnrnpdl,Gm26363,Gm9932,5430416N02Rik,Gm23222,Gm23173,Gm15777,Mrps18c,Gm26286,Gm20484,Gm23085,Gm15844,1700016H13Rik,Gm25721,Gm24897,Gm8200,Gm23866,Gm26703,Dspp,Dmp1,Gm23616,Spp1,Gm10047,Gm8258,Gm24097,Gm26519,C23…
5	95783000	109245999	3	gain	13462999	MD5652a	Gm25937,Cxcl13,Gm24623,Gm5560,Gk2,Gm8048,Prdm8,A730035I17Rik,Gm24279,Gm11111,Gm3470,Gm16227,Gm16228,4930405H06Rik,Gm25969,4930522N08Rik,Gm26252,Gm22838,Gm17092,4930524J08Rik,Hnrnpdl,Gm26363,Gm9932,5430416N02Rik,Gm23222,Gm23173,Gm15777,Mrps18c,Gm26286,Gm20484,Gm23085,Gm15844,1700016H13Rik,Gm25721,Gm24897,Gm8200,Gm23866,Gm26703,Dspp,Dmp1,Gm23616,Spp1,Gm10047,Gm8258,Gm24097,Gm26519,C230066G23Rik,Rps…
5	95786500	145565249	3	gain	49778749	MD5660a	Gm25937,Cxcl13,Gm24623,Gm5560,Gk2,Gm8048,Prdm8,A730035I17Rik,Gm24279,Gm11111,Gm3470,Gm16227,Gm16228,4930405H06Rik,Gm25969,4930522N08Rik,Gm26252,Gm22838,Gm17092,4930524J08Rik,Hnrnpdl,Gm26363,Gm9932,5430416N02Rik,Gm23222,Gm23173,Gm15777,Mrps18c,Gm26286,Gm20484,Gm23085,Gm15844,1700016H13Rik,Gm25721,Gm24897,Gm8200,Gm23866,Gm26703,Dspp,Dmp1,Gm23616,Spp1,Gm10047,Gm8258,Gm24097,Gm26519,C230066G23Rik,Rps…
5	95807500	109245999	3	gain	13438499	MD5655a	Gm25937,Cxcl13,Gm24623,Gm5560,Gk2,Gm8048,Prdm8,A730035I17Rik,Gm24279,Gm11111,Gm3470,Gm16227,Gm16228,4930405H06Rik,Gm25969,4930522N08Rik,Gm26252,Gm22838,Gm17092,4930524J08Rik,Hnrnpdl,Gm26363,Gm9932,5430416N02Rik,Gm23222,Gm23173,Gm15777,Mrps18c,Gm26286,Gm20484,Gm23085,Gm15844,1700016H13Rik,Gm25721,Gm24897,Gm8200,Gm23866,Gm26703,Dspp,Dmp1,Gm23616,Spp1,Gm10047,Gm8258,Gm24097,Gm26519,C230066G23Rik,Rps…
5	109285250	113474999	3	gain	4189749	MD5655a	Vmn2r15,Gm7171,Gm8488,Crlf2,Vmn2r-ps23,Gm8508,Gm26808,1010001B22Rik,Gm17655,Gtpbp6,Gm15484,Gm26277,Gm15791,Gm15792,P2rx2,Lrcol1,Gm26711,A630023P12Rik,Noc4l,Gm22716,Gm26079,Gm22583,Pus1,Gm26515,Gm15989,Mir701,Gm15988,C130026L21Rik,Gm26897,Gm16019,Gm26953,Srrd,Gm6583,Gm20636,Asphd2,Gm6588,Gm27004,1700034G24Rik,1700095B10Rik,Gm22740,Crybb3,Aym1,Vmn2r16,5430403G16Rik,4930522L14Rik,Gm26779,Gm15446,Zfp…
5	109285500	138219499	3	gain	28933999	MD5652a	Vmn2r15,Gm7171,Gm8488,Crlf2,Vmn2r-ps23,Gm8508,Gm26808,1010001B22Rik,Gm17655,Gtpbp6,Gm15484,Gm26277,Gm15791,Gm15792,P2rx2,Lrcol1,Gm26711,A630023P12Rik,Noc4l,Gm22716,Gm26079,Gm22583,Pus1,Gm26515,Gm15989,Mir701,Gm15988,C130026L21Rik,Gm26897,Gm16019,Gm26953,Srrd,Gm6583,Gm20636,Asphd2,Gm6588,Gm27004,1700034G24Rik,1700095B10Rik,Gm22740,Crybb3,Aym1,Gm15736,Iscu,Tmem119,Gm17122,Gm22056,Alkbh2,Gm13784,Gm1…
5	129247000	130719999	3	gain	1472999	MD5649a	Gm22905,Gm6139,Mrps17,Gm15903,Gm23245,Snora15,Chchd2,2410018M08Rik,Gm15920,Gm15921,Sfswap,Mmp17,Zfp11,Sept14,Gbas,Psph,Cct6a,Sumf2,Nupr1l,Vkorc1l1,Gusb,Crcp,Tpst1,Rabgef1,Tmem248,Sbds,A330070K13Rik,Phkg1,Kctd7,Tyw1,Caln1,Asl
5	133770250	145623999	3	gain	11853749	MD5649a	Gm15627,B230377A18Rik,Gm24139,Ncf1,Mir3965,n-R5s178,Gm26340,Gm16020,Syna,Gm10369,Cldn13,Cldn4,Cldn3,Gm15757,Abhd11,2010001M06Rik,Gm25492,Dnajc30,Vps37d,Bcl7b,Gm25315,Nsun5,Ccl24,Gm15607,Gm21839,Gm16061,Mdh2,Gm23268,4930521C21Rik,Gm22450,Upk3b,Upk3bl,Gm22214,Gm15701,Alkbh4,4731417B20Rik,Myl10,Gm20485,Rabl5,Plod3,Mir702,Gm7284,Vgf,Trim56,Muc3,Gm3054,A630081J09Rik,Ache,Ufsp1,Trip6,Pop7,Gnb2,Gm17112,…
5	137591000	145557249	3	gain	7966249	MD5650a	Mospd3,Gm16089,Lrch4,Irs3,Gm15498,Gm15753,Ppp1r35,Mepce,Gm15502,Gjc3,Gm4963,Smok3a,Smok3c,Cops6,Mir25,Mir93,Mir106b,Ap4m1,Cnpy4,Mblac1,Gm454,Gm22956,Lamtor4,BC037034,Gal3st4,Gpc2,Got2-ps1,Gm25525,Gm5564,1700123K08Rik,Gm24082,Gm15497,Gm5294,6330403L08Rik,Cox19,Cyp2w1,Mir339,Gper1,Gm26285,Uncx,Mafk,Psmg3,Gm24146,Gm16121,Gm16120,Nudt1,Grifin,Gm26113,Gm6433,Gm24131,Gm26970,Papolb,Gm15770,D430018E03Ri…
5	138230500	145557249	3	gain	7326749	MD5652a	Lamtor4,BC037034,Gal3st4,Gpc2,Got2-ps1,Gm25525,Gm5564,1700123K08Rik,Gm24082,Gm15497,Gm5294,6330403L08Rik,Cox19,Cyp2w1,Mir339,Gper1,Gm26285,Uncx,Mafk,Psmg3,Gm24146,Gm16121,Gm16120,Nudt1,Grifin,Gm26113,Gm6433,Gm24131,Gm26970,Papolb,Gm15770,D430018E03Rik,Actb,Olfr718-ps1,Spdyb,Zfp853,0610040B10Rik,9530056K15Rik,D130017N08Rik,Ankrd61,Aimp2,Gm24311,Ocm,Gm26925,Bhlha15,Gm15709,Gm6272,Gm23995,1700018F24…
5	138253750	145557249	3	gain	7303499	MD5653a	Lamtor4,BC037034,Gal3st4,Gpc2,Got2-ps1,Gm25525,Gm5564,1700123K08Rik,Gm24082,Gm15497,Gm5294,6330403L08Rik,Cox19,Cyp2w1,Mir339,Gper1,Gm26285,Uncx,Mafk,Psmg3,Gm24146,Gm16121,Gm16120,Nudt1,Grifin,Gm26113,Gm6433,Gm24131,Gm26970,Papolb,Gm15770,D430018E03Rik,Actb,Olfr718-ps1,Spdyb,Zfp853,0610040B10Rik,9530056K15Rik,D130017N08Rik,Ankrd61,Aimp2,Gm24311,Ocm,Gm26925,Bhlha15,Gm15709,Gm6272,Gm23995,1700018F24…
5	138516750	145557249	3	gain	7040499	MD5651a	1700123K08Rik,Gm24082,Gm15497,Gm5294,6330403L08Rik,Cox19,Cyp2w1,Mir339,Gper1,Gm26285,Uncx,Mafk,Psmg3,Gm24146,Gm16121,Gm16120,Nudt1,Grifin,Gm26113,Gm6433,Gm24131,Gm26970,Papolb,Gm15770,D430018E03Rik,Actb,Olfr718-ps1,Spdyb,Zfp853,0610040B10Rik,9530056K15Rik,D130017N08Rik,Ankrd61,Aimp2,Gm24311,Ocm,Gm26925,Bhlha15,Gm15709,Gm6272,Gm23995,1700018F24Rik,Atp5j2,Zscan25,Zfp68,A430033K04Rik,Pdgfa,Gm15672,H…
5	145767000	151734999	3	gain	5967999	MD5649a	Gm6309,1700001J03Rik,Gm15739,Gm6408,Gm6370,4930449I24Rik,Gm3402,Gm3404,Gm3415,Gm8494,Gpr12,Gm25091,Gm23202,Rasl11a,Gm10858,Gtf3a,Mtif3,Rps10-ps4,Gsx1,Gm24556,Gm27033,Cdx2,Urad,Gm26597,Gm6054,Gm15721,Gm10167,2210417A02Rik,n-R5s179,4930505K14Rik,Gm15407,8430423G03Rik,Gm15409,Hmgb1,Gm23362,Gm8615,Gm24105,n-R5s180,Gm2566,Gm5566,Zar1l,Gm15933,Gm25284,Gm23641,Gm24630,Gm26013,D730045B01Rik,Gm24242,Gm264…
5	145767000	151734999	3	gain	5967999	MD5650a	Gm6309,1700001J03Rik,Gm15739,Gm6408,Gm6370,4930449I24Rik,Gm3402,Gm3404,Gm3415,Gm8494,Gpr12,Gm25091,Gm23202,Rasl11a,Gm10858,Gtf3a,Mtif3,Rps10-ps4,Gsx1,Gm24556,Gm27033,Cdx2,Urad,Gm26597,Gm6054,Gm15721,Gm10167,2210417A02Rik,n-R5s179,4930505K14Rik,Gm15407,8430423G03Rik,Gm15409,Hmgb1,Gm23362,Gm8615,Gm24105,n-R5s180,Gm2566,Gm5566,Zar1l,Gm15933,Gm25284,Gm23641,Gm24630,Gm26013,D730045B01Rik,Gm24242,Gm264…
5	145767000	151734999	3	gain	5967999	MD5654a	Gm6309,1700001J03Rik,Gm15739,Gm6408,Gm6370,4930449I24Rik,Gm3402,Gm3404,Gm3415,Gm8494,Gpr12,Gm25091,Gm23202,Rasl11a,Gm10858,Gtf3a,Mtif3,Rps10-ps4,Gsx1,Gm24556,Gm27033,Cdx2,Urad,Gm26597,Gm6054,Gm15721,Gm10167,2210417A02Rik,n-R5s179,4930505K14Rik,Gm15407,8430423G03Rik,Gm15409,Hmgb1,Gm23362,Gm8615,Gm24105,n-R5s180,Gm2566,Gm5566,Zar1l,Gm15933,Gm25284,Gm23641,Gm24630,Gm26013,D730045B01Rik,Gm24242,Gm264…
5	145767000	151734999	3	gain	5967999	MD5660a	Gm6309,1700001J03Rik,Gm15739,Gm6408,Gm6370,4930449I24Rik,Gm3402,Gm3404,Gm3415,Gm8494,Gpr12,Gm25091,Gm23202,Rasl11a,Gm10858,Gtf3a,Mtif3,Rps10-ps4,Gsx1,Gm24556,Gm27033,Cdx2,Urad,Gm26597,Gm6054,Gm15721,Gm10167,2210417A02Rik,n-R5s179,4930505K14Rik,Gm15407,8430423G03Rik,Gm15409,Hmgb1,Gm23362,Gm8615,Gm24105,n-R5s180,Gm2566,Gm5566,Zar1l,Gm15933,Gm25284,Gm23641,Gm24630,Gm26013,D730045B01Rik,Gm24242,Gm264…
5	145767250	151734999	3	gain	5967749	MD5651a	Gm6309,1700001J03Rik,Gm15739,Gm6408,Gm6370,4930449I24Rik,Gm3402,Gm3404,Gm3415,Gm8494,Gpr12,Gm25091,Gm23202,Rasl11a,Gm10858,Gtf3a,Mtif3,Rps10-ps4,Gsx1,Gm24556,Gm27033,Cdx2,Urad,Gm26597,Gm6054,Gm15721,Gm10167,2210417A02Rik,n-R5s179,4930505K14Rik,Gm15407,8430423G03Rik,Gm15409,Hmgb1,Gm23362,Gm8615,Gm24105,n-R5s180,Gm2566,Gm5566,Zar1l,Gm15933,Gm25284,Gm23641,Gm24630,Gm26013,D730045B01Rik,Gm24242,Gm264…
5	145931500	151734999	3	gain	5803499	MD5653a	Gm6309,1700001J03Rik,Gm15739,Gm6408,Gm6370,4930449I24Rik,Gm3402,Gm3404,Gm3415,Gm8494,Gpr12,Gm25091,Gm23202,Rasl11a,Gm10858,Gtf3a,Mtif3,Rps10-ps4,Gsx1,Gm24556,Gm27033,Cdx2,Urad,Gm26597,Gm6054,Gm15721,Gm10167,2210417A02Rik,n-R5s179,4930505K14Rik,Gm15407,8430423G03Rik,Gm15409,Hmgb1,Gm23362,Gm8615,Gm24105,n-R5s180,Gm2566,Gm5566,Zar1l,Gm15933,Gm25284,Gm23641,Gm24630,Gm26013,D730045B01Rik,Gm24242,Gm264…
5	145931750	151734999	3	gain	5803249	MD5652a	Gm6309,1700001J03Rik,Gm15739,Gm6408,Gm6370,4930449I24Rik,Gm3402,Gm3404,Gm3415,Gm8494,Gpr12,Gm25091,Gm23202,Rasl11a,Gm10858,Gtf3a,Mtif3,Rps10-ps4,Gsx1,Gm24556,Gm27033,Cdx2,Urad,Gm26597,Gm6054,Gm15721,Gm10167,2210417A02Rik,n-R5s179,4930505K14Rik,Gm15407,8430423G03Rik,Gm15409,Hmgb1,Gm23362,Gm8615,Gm24105,n-R5s180,Gm2566,Gm5566,Zar1l,Gm15933,Gm25284,Gm23641,Gm24630,Gm26013,D730045B01Rik,Gm24242,Gm264…
6	3049750	25505749	3	gain	22455999	MD5652a	Gm23551,Vmn1r-ps5,Vmn1r-ps6,Mir653,Mir489,Gngt1,Gng11,Gm24442,Gm26696,Gm20714,Gm26828,Gm9835,2210017G18Rik,Gm26814,Gm26736,Gm26556,1700019G24Rik,Gm8649,Gm27018,Gm8652,Gm18006,Gm5873,Gm22155,Gm26774,Tac1,Gm22276,Gm9825,Gm8428,Gm24059,Gm26075,Gm16042,Gm24104,Gm26058,Ndufa4,n-R5s160,Gm15529,Gm5300,Gm24985,Gpr85,2610001J05Rik,Gm23760,Gm23013,Gm25470,Gm5721,Gm15473,Gm25021,Gm13899,Gm26738,Gm15593,Gm15…
6	3049750	9292499	3	gain	6242749	MD5656a	Gm23551,Vmn1r-ps5,Vmn1r-ps6,Mir653,Mir489,Gngt1,Gng11,Gm24442,Gm26696,Gm20714,Gm26828,Gm9835,2210017G18Rik,Gm26814,Gm26736,Gm26556,1700019G24Rik,Gm8649,Gm27018,Gm8652,Gm18006,Gm5873,Gm22155,Gm26774,Tac1,Gm22276,Gm9825,Gm8428,Gm24059,Gm26075,Gm16042,Samd9l,Hepacam2,Calcr,Tfpi2,Bet1,Col1a2,Casd1,Peg10,Pon1,Pon2,Asb4,Pdk4,Gm20617,Gm20685,Shfm1,Dlx6os1,Dlx6,Dlx6os2,Dlx5,Acn9,Asns,Mios,Gm16055,Gm16043…
6	16467250	18981749	3	gain	2514499	MD5656a	Gm5721,Gm15473,Gm25021,Gm13899,Gm26738,Gm15593,Gm15596,Gm15595,Gm15594,Gm26233,Gm23648,Gm5874,Gm26809,Naa38,Tfec,Tes,D830026I12Rik,Cav2,Cav1,Capza2,Gm13898,Wnt2,Gm15592,Gm4876,Gm15581,Met,Asz1,Cftr,Cttnbp2,St7,Ankrd7
6	16662750	18925999	3	gain	2263249	MD5650a	Gm5721,Gm15473,Gm25021,Gm13899,Gm26738,Gm15593,Gm15596,Gm15595,Gm15594,Gm26233,Gm23648,Gm5874,Gm26809,Naa38,Tfec,Tes,D830026I12Rik,Cav2,Cav1,Capza2,Gm13898,Wnt2,Gm15592,Gm4876,Gm15581,Met,Asz1,Cftr,Cttnbp2,St7,Ankrd7
6	16670250	18951249	3	gain	2280999	MD5649a	Gm5721,Gm15473,Gm25021,Gm13899,Gm26738,Gm15593,Gm15596,Gm15595,Gm15594,Gm26233,Gm23648,Gm5874,Gm26809,Naa38,Tfec,Tes,D830026I12Rik,Cav2,Cav1,Capza2,Gm13898,Wnt2,Gm15592,Gm4876,Gm15581,Met,Asz1,Cftr,Cttnbp2,St7,Ankrd7
6	21172500	25050499	3	gain	3877999	MD5656a	Wnt16,Gm8927,Gm23961,Gm25942,Gm5989,Fezf1,Gm24217,Rnf133,Rnf148,Gm20706,Gm26386,Lmod2,Spam1,Gm22267,Tspan12,Ing3,Fam3c,Aass,Gm5301,Tas2r118,Ndufa5,Asb15,Hyal6,Hyal4,Hyal5,Tmem229a,Kcnd2,Ptprz1,Cadps2,Iqub,Wasl,Gm26719,Cped1,Slc13a1
6	21649750	25029749	3	gain	3379999	MD5649a	Wnt16,Gm8927,Gm23961,Gm25942,Gm5989,Fezf1,Gm24217,Rnf133,Rnf148,Gm20706,Gm26386,Lmod2,Spam1,Gm22267,Tspan12,Ing3,Fam3c,Aass,Gm5301,Tas2r118,Ndufa5,Asb15,Hyal6,Hyal4,Hyal5,Tmem229a,Kcnd2,Ptprz1,Cadps2,Iqub,Wasl,Gm26719,Cped1,Slc13a1
6	25521000	64653749	3	gain	39132749	MD5652a	Gm24691,Gm26310,Mir592,Gm5303,Fscn3,Mir129-1,Gm25589,Gm24303,Prrt4,Gm26021,Hilpda,Fam71f2,Gm17172,Opn1sw,Gm26220,Atp6v1f,Gm9047,Gm26484,Gm26627,Gm13717,Gm13724,Gm24536,Gm13725,1700023L04Rik,Gm23049,Gm25580,Mir182,Mir96,Mir183,Gm25625,n-R5s161,1700012C14Rik,Ssmem1,Gm13781,Cpa1,Gm13782,Mir335,Klf14,Mir29a,Mir29b-1,Gm27019,Gm13834,Gm13833,Gm13835,Gm6117,Gm13848,1700012A03Rik,9430029A11Rik,B230378P21…
6	28066750	38614249	3	gain	10547499	MD5649a	Gm5303,Fscn3,Mir129-1,Gm25589,Gm24303,Prrt4,Gm26021,Hilpda,Fam71f2,Gm17172,Opn1sw,Gm26220,Atp6v1f,Gm9047,Gm26484,Gm26627,Gm13717,Gm13724,Gm24536,Gm13725,1700023L04Rik,Gm23049,Gm25580,Mir182,Mir96,Mir183,Gm25625,n-R5s161,1700012C14Rik,Ssmem1,Gm13781,Cpa1,Gm13782,Mir335,Klf14,Mir29a,Mir29b-1,Gm27019,Gm13834,Gm13833,Gm13835,Gm6117,Gm13848,1700012A03Rik,9430029A11Rik,B230378P21Rik,Gm13852,Gm14540,Gm2…
6	28086250	44076999	3	gain	15990749	MD5656a	Gm5303,Fscn3,Mir129-1,Gm25589,Gm24303,Prrt4,Gm26021,Hilpda,Fam71f2,Gm17172,Opn1sw,Gm26220,Atp6v1f,Gm9047,Gm26484,Gm26627,Gm13717,Gm13724,Gm24536,Gm13725,1700023L04Rik,Gm23049,Gm25580,Mir182,Mir96,Mir183,Gm25625,n-R5s161,1700012C14Rik,Ssmem1,Gm13781,Cpa1,Gm13782,Mir335,Klf14,Mir29a,Mir29b-1,Gm27019,Gm13834,Gm13833,Gm13835,Gm6117,Gm13848,1700012A03Rik,9430029A11Rik,B230378P21Rik,Gm13852,Gm14540,Gm2…
6	46871750	55142749	3	gain	8270999	MD5656a	A930035D04Rik,Gm26625,Gm25283,Gm24975,Rny3,Rpl31-ps7,Rny1,Mir704,Rpl35a-ps7,Zfp783,Gm24563,Gm22122,Gm24325,Gm10243,Gm7887,1700026J14Rik,Atp6v0e2,Rarres2,Gm5111,Zfp775,Gimap4,Gimap6,Gimap7,Gm3345,Gimap5,Gimap3,Tmem176a,Gm7932,1600015I10Rik,Gm24348,Gm10242,Doxl2,Gm17060,Gm21786,Gm26289,Cycs,Gm8038,Npvf,Mir148a,Gm22914,Gm15055,Gm8078,Gm15052,Hoxa1,Gm15051,Hoxa2,Gm15050,5730596B20Rik,Hoxa4,Hoxa5,Hoxa…
6	55154750	58611999	3	gain	3457249	MD5656a	Inmt,Gm25458,Neurod6,Ppp1r17,Gm24709,Gm22493,Lsm5,Vmn1r5,Vmn1r6,Vmn1r7,Vmn1r8,Vmn1r9,Vmn1r10,Vmn1r11,Vmn1r12,Vmn1r-ps8,Vmn1r13,Vmn1r14,Vmn1r15,Vmn1r-ps9,Vmn1r-ps10,Vmn1r16,Vmn1r17,Vmn1r18,Vmn1r19,Vmn1r20,Vmn1r-ps11,Gm25734,Gm26712,Vmn1r21,Gm25726,Vmn1r-ps12,Vmn1r22,Vmn1r23,Gm20660,Vmn1r24,Vmn1r25,Vmn1r26,Rps15-ps2,Vmn1r-ps14,Vmn1r-ps15,Gm6695,Vmn1r-ps17,Gm20718,Gm20719,Vmn1r-ps18,Vmn1r27,Vmn1r-ps…
6	63784750	73284999	3	gain	9500249	MD5649a	Gm25205,Atoh1,Gm15534,Gm17147,Gm15490,Gm16838,Gm23543,Gm20445,4930544G11Rik,Gm23625,Vmn1r32,Vmn1r33,Vmn1r34,Vmn1r35,Vmn1r36,Vmn1r-ps24,Vmn1r38,Vmn1r39,Gm15644,Gm25260,Gadd45a,Gm27015,Gm8566,Gm4761,Igkv2-137,Igkv1-135,Igkv17-134,Igkv1-133,Igkv1-132,Igkv1-131,Igkv14-130,Gm22425,Gm24911,Igkv9-129,Igkv17-127,Igkv14-126,Gm25910,Igkv11-125,Igkv9-124,Igkv9-123,Igkv1-122,Igkv17-121,Igkv9-120,Igkv1-117,Ig…
6	64660500	123380749	3	gain	58720249	MD5652a	Atoh1,Gm15534,Gm17147,Gm15490,Gm16838,Gm23543,Gm20445,4930544G11Rik,Gm23625,Vmn1r32,Vmn1r33,Vmn1r34,Vmn1r35,Vmn1r36,Vmn1r-ps24,Vmn1r38,Vmn1r39,Gm15644,Gm25260,Gadd45a,Gm27015,Gm8566,Gm4761,Igkv2-137,Igkv1-135,Igkv17-134,Igkv1-133,Igkv1-132,Igkv1-131,Igkv14-130,Gm22425,Gm24911,Igkv9-129,Igkv17-127,Igkv14-126,Gm25910,Igkv11-125,Igkv9-124,Igkv9-123,Igkv1-122,Igkv17-121,Igkv9-120,Igkv1-117,Igkv2-116,…
6	64660500	67904999	3	gain	3244499	MD5656a	Atoh1,Gm15534,Gm17147,Gm15490,Gm16838,Gm23543,Gm20445,4930544G11Rik,Gm23625,Vmn1r32,Vmn1r33,Vmn1r34,Vmn1r35,Vmn1r36,Vmn1r-ps24,Vmn1r38,Vmn1r39,Gm15644,Gm25260,Gadd45a,Gm27015,Gm8566,Gm4761,Igkv2-137,Igkv1-135,Igkv17-134,Igkv1-133,Igkv1-132,Igkv1-131,Igkv14-130,Gm22425,Gm24911,Igkv9-129,Igkv17-127,Igkv14-126,Gm25910,Smarcad1,Tnip3,Ndnf,Mad2l1,Vmn1r37,4930597O21Rik,E230016M11Rik,A430010J10Rik,Serbp…
6	70391750	73200499	3	gain	2808749	MD5656a	Igkv6-15,Gm10360,Igkv6-14,Igkv6-13,Igkv3-12,Igkv3-10,Igkv3-9,Igkv3-7,Igkv3-5,Igkv3-4,Igkv3-3,Igkv3-2,Igkv3-1,Igkj1,Igkj2,Igkj3,Igkj4,Igkj5,Igkc,Gm23346,Tex37,Gm23485,Rpl34-ps1,Krcc1,Gm1070,Cd8a,Mrpl35,Gm22486,Gm26628,Sftpb,Tmem150a,Rnf181,Vamp8,Retsat,Gm15402,Gm26640,Gm24533,Eif2ak3,Foxi3,Thnsl2,Fabp1,Cd8b1,Rnf103,Kdm3a,Reep1,Immt,Ptcd3,St3gal5,Usp39,Vamp5,Ggcx,Mat2a,Sh2d6,Capg,Elmod3,Gm15401,Tms…
6	82292250	89175999	3	gain	6883749	MD5649a	Gm17034,Dok1,Htra2,Aup1,Tlx2,Pcgf1,Lbx2,Mir3470a,Ccdc142,Gm15605,Mrpl53,Wbp1,Ino80b,Wdr54,1700003E16Rik,Gm15624,Bola3,Gm25738,Gm24990,Clec4f,Vax2os,Gm25054,Ankrd53,Nagk,Gm23014,Gm5138,Gm15475,Gm7507,Gm26353,Npm3-ps1,Spr,Gm10444,Gm22893,Spr-ps1,Mir705,Pradc1,Egr4,Gm4477,Cml3,Nat8,Gm9769,Cml1,Nat8b,Figla,Gm7545,Gm10443,Fam136a,Pcbp1,Gm22184,Asprv1,Snrnp27,D6Ertd527e,n-R5s164,Gkn1,Gkn3,Bmp10,E230015…
6	89187250	101438249	3	gain	12250999	MD5649a	Gm839,Gm25961,Vmn1r-ps25,Vmn1r40,Vmn1r41,Vmn1r-ps26,Vmn1r-ps27,Vmn1r42,Vmn1r43,Vmn1r44,Vmn1r-ps28,Vmn1r46,Vmn1r-ps29,Vmn1r47,Vmn1r48,Vmn1r-ps31,Gm20534,Vmn1r49,Vmn1r50,Vmn1r-ps32,Vmn1r52,V1ra8,Vmn1r53,Gm20426,Gm4287,Vmn1r54,BC048671,Gm15756,Gm24816,Rpl21-ps12,Gm25185,Ppp1r2-ps2,Gm14573,Gm4575,Trh,Gm17797,Gm5313,Gm25094,Gm22312,Gm23035,Gm22840,Gm7833,Gm23364,Gm24601,Gm26501,1700010K10Rik,Gm10234,1…
6	106464500	109481249	3	gain	3016749	MD5649a	Gm22418,Gm4604,Gm16433,Bhlhe40,Il5ra,Trnt1,Crbn,Lrrn1,Setmar,Edem1,Sumf1,Itpr1,0610040F04Rik,Gm17055,Arl8b,Cntn4
6	111948250	123400249	3	gain	11451999	MD5649a	Gm26362,Gm25454,n-R5s165,5031434C07Rik,Gm15519,Gm23002,Gm5578,Gm26799,Gm6134,Gm23244,Gm22591,Gt(ROSA)26Sor,Gm16161,Camk1,Arpc4,Rpusd3,Prrt3,Gm23365,Fancd2os,Vhl,1700015O11Rik,Gm26982,Ghrl,Gm15082,Gm24767,Timp4,D830050J10Rik,Gm24008,Rpl32,Snora7a,Gm8203,Gm8213,Gm23527,Olfr211,Olfr213,Gm5580,Olfr214,Olfr215,Zfp422,8430408G22Rik,Gm22882,Rpl28-ps4,Gm7292,Gm6253,Zfp637,4933440N22Rik,Fxyd4,Gm25535,Gm23…
6	123652750	129863999	3	gain	6211249	MD5649a	Gm22724,Gm23079,Gm22763,Gm24843,Vmn2r-ps33,Gm22916,Vmn2r-ps34,Gm23554,Gm25311,C1rb,Emg1,Gm23547,Gm15884,Mir141,Mir200c,Gm20531,Grcc10,Rnu7,Lrrc23,Spsb2,Usp5,Gnb3,Ptms,A230083G16Rik,Mlf2,Gm23851,Pianp,Gm23751,Gapdh,Scarna10,Mrpl51,Mir3098,Tapbpl,Cd27,Gm24175,Tuba3a,Ltbr,Gm16303,Gm24947,Kcna1,Fgf6,Gm26845,Gm4968,Gm7308,Gm23098,Gm26338,Gm4691,Gm21893,Gm26951,Rpl18-ps2,Gm26770,Rhno1,Gm8724,Gm5884,Cle…
6	123654250	129863999	3	gain	6209749	MD5652a	Gm22724,Gm23079,Gm22763,Gm24843,Vmn2r-ps33,Gm22916,Vmn2r-ps34,Gm23554,Gm25311,C1rb,Emg1,Gm23547,Gm15884,Mir141,Mir200c,Gm20531,Grcc10,Rnu7,Lrrc23,Spsb2,Usp5,Gnb3,Ptms,A230083G16Rik,Mlf2,Gm23851,Pianp,Gm23751,Gapdh,Scarna10,Mrpl51,Mir3098,Tapbpl,Cd27,Gm24175,Tuba3a,Ltbr,Gm16303,Gm24947,Kcna1,Fgf6,Gm26845,Gm4968,Gm7308,Gm23098,Gm26338,Gm4691,Gm21893,Gm26951,Rpl18-ps2,Gm26770,Rhno1,Gm8724,Gm5884,Cle…
6	133524250	149586749	3	gain	16062499	MD5649a	Gm23375,Kap,Gm17088,Apold1,Gprc5d,Gm22881,Pbp2,Dynlt1-ps1,Gm25136,Gm22892,Gm14330,Gm26653,Gm26105,Gm8994,Gm15476,E330021D16Rik,Gm25882,Gm6728,Rpl36a-ps3,Hist4h4,H2afj,Smco3,Mgp,Pde6h,Gm24308,Gm25434,Capza3,Gm24174,n-R5s168,Gm25780,Rpl38-ps2,Gm23069,Gm22036,Gm23775,Gm18159,Gm25430,Iapp,B230216G23Rik,Kcnj8,Gm23272,4930579D09Rik,4933415D12Rik,Gm7518,Gm22792,Gm23071,Gm26666,Gm15687,Gm15543,Gm15706,Rp…
6	133778750	136829249	3	gain	3050499	MD5652a	Kap,Gm17088,Apold1,Gprc5d,Gm22881,Pbp2,Dynlt1-ps1,Gm25136,Gm22892,Gm14330,Gm26653,Gm26105,Gm8994,Gm15476,E330021D16Rik,Gm25882,Gm6728,Rpl36a-ps3,Hist4h4,H2afj,Gm17089,Bcl2l14,Loh12cr1,Crebl2,Cdkn1b,Ddx47,Gprc5a,Hebp1,8430419L09Rik,Gsg1,Emp1,Gm14329,Atf7ip,Plbd1,Wbp11,Lrp6,Mansc1,Dusp16,Gpr19,Grin2b,Gucy2c,BC049715,Etv6
6	136836750	149586749	3	gain	12749999	MD5652a	Mgp,Pde6h,Gm24308,Gm25434,Capza3,Gm24174,n-R5s168,Gm25780,Rpl38-ps2,Gm23069,Gm22036,Gm23775,Gm18159,Gm25430,Iapp,B230216G23Rik,Kcnj8,Gm23272,4930579D09Rik,4933415D12Rik,Gm7518,Gm22792,Gm23071,Gm26666,Gm15687,Gm15543,Gm15706,Rps25-ps1,Gm22793,2010013B24Rik,Gm15707,Gm23498,Gm15499,Gm25373,Gm15704,Rassf8,Bhlhe41,Gm15705,Gm15720,Med21,Gm6654,4930479D17Rik,1700034J05Rik,Rep15,Gm7571,Gm15766,Gm17216,Gm…
7	2999750	15150249	1	loss	12150499	MD5650a	Gm3104,Gm7353,Mir290,Mir291a,Mir292,Mir291b,Mir293,Mir294,Mir295,Gm23450,Gm25100,Oscar,Ndufa3,Mir3572,Leng1,Tsen34,Rps9,Gm15930,Gm15925,Pira2,Gm14548,Lilra6,Gm7363,Gm15928,Gm23741,9430041J12Rik,Leng9,Gm5319,Gm15926,Gm15923,Gm25349,Gm24752,Gm24605,Dnaaf3,Gm15873,Syt5,Gm23577,Tmem86b,Gm24537,Suv420h2,Cox6b2,Il11,Tmem238,Rpl28,Ube2s,Gm15525,Zfp628,Nat14,Gm1078,Zfp579,Zfp524,4632433K11Rik,Zfp784,Gm15…
7	15460000	20052499	1	loss	4592499	MD5650a	Gm5889,Gm4016,Gm4018,Gm25354,Gm4023,Gm23714,Gm20622,Obox5,Gm7235,Obox6,Gm20608,Sepw1,Snord23,Gm24576,Meis3,Gm26473,Prr24,Bbc3,Tmem160,n-R5s151,Gm24708,Ceacam15,Ceacam9,9330104G04Rik,Calm3,Pnmal2,Gm25815,Pnmal1,Ccdc8,Psg29,Gm24520,Gm25068,Ceacam14,Ceacam13,Gm22414,Igfl3,Gm24715,Gm26062,Psg21,Gm24464,Psg17,Pglyrp1,Gm26821,Nanos2,Gm10676,Mypop,Gm16266,Dmwd,Mir3100,Six5,Qpctl,Snrpd2,Gipr,Mir330,Gm251…
7	20741250	22102499	1	loss	1361249	MD5650a	Vmn1r112,Vmn1r113,Vmn1r114,Vmn1r115,Vmn1r116,Vmn1r117,Vmn1r118,Vmn1r119,Vmn1r-ps74,Vmn1r121,Vmn1r122,Vmn1r123,Vmn1r124,Vmn1r125,Vmn1r126,Vmn1r127,Vmn1r128,Vmn1r129,Vmn1r-ps75,Gm6882,Vmn1r-ps76,Gm4172,Vmn1r132,Gm4175,Gm4177,Vmn1r135,Gm5725,Vmn1r-ps77,Gm5891,Vmn1r137,Vmn1r-ps78,Gm4179,Gm6176,Vmn1r-ps73,Vmn1r120,Vmn1r130,Vmn1r139
7	22893000	38109999	1	loss	15216999	MD5650a	Gm4214,Vmn1r163,Gm8720,Gm16456,Gm10662,Vmn1r165,Vmn1r-ps83,Gm4220,Gm6902,Gm25196,Vmn1r-ps84,Vmn1r167,Vmn1r168,Vmn1r169,Vmn1r170,Vmn1r171,Vmn1r173,Vmn1r174,Vmn1r-ps85,Vmn1r175,Vmn1r176,Vmn1r177,Vmn1r178,Vmn1r179,Gm10175,Vmn1r180,Vmn1r181,V1rd19,Vmn1r183,Ptma-ps1,Zfp235,Zfp108,Zfp93,Gm15465,Tescl,Gm24012,Lypd5,Irgc1,Plaur,Irgq,Zfp575,Gm26550,Lypd3,Tex101,BC049730,Ceacam10,Gm9844,Lypd4,Cd79a,Rabac1,…
7	31713000	33210499	1	loss	1497499	MD5653a	Scgb1b7,Gm5329,Gm9135,Scgb1b29,Gm9146,Gm5116,Gm5327,Gm9149,Gm24766,Gm4398,Scgb2b15,Gm25817,Scgb2b17,Gm9162,Scgb2b12
7	31716750	33209749	1	loss	1492999	MD5652a	Gm5329,Gm9135,Scgb1b29,Gm9146,Gm5116,Gm5327,Gm9149,Gm24766,Gm4398,Scgb2b15,Gm25817,Scgb2b17,Gm9162,Scgb2b12
7	31717500	33097999	3	gain	1380499	MD5651a	Gm5329,Gm9135,Scgb1b29,Gm9146,Gm5116,Gm5327,Gm9149,Gm24766,Gm4398,Scgb2b15,Gm25817,Scgb2b17,Scgb2b12
7	114925250	145341499	1	loss	30416249	MD5650a	Gm6816,Gm22669,1110006G14Rik,1700003G18Rik,Gm4353,Rps13,Snord14a,n-R5s157,Gm25423,Gm26054,Gm24063,Gm25683,4930583K01Rik,Gm23229,Gm26147,Gm23321,Gm26967,Gm5601,Gm25217,E130201H02Rik,9030407P20Rik,Gm15774,Gm9234,Gm25924,Gm9905,Igsf6,1700069B07Rik,Gm16326,Plk1,Chp2,Gm23614,Gm14388,Gm26414,Gm14389,Gm14423,Gm14422,Gm23559,Aqp8,Gm23788,Gm25759,Gm23168,Gm21957,4930533L02Rik,Gm17137,Gm17136,Gm10155,Lat,S…
8	2999750	14243999	3	gain	11244249	MD5655a	Gm7346,Gm25775,Pex11g,Zfp358,Gm10186,Gm22204,Pet100,Pcp2,Retn,1810033B17Rik,Fcor,Trappc5,Gm9814,Gm23886,Cd209a,Gm24934,Rprl3,Gm7381,Cd209d,Cd209b,Gm7389,Gm16589,Gm26750,Cd209f,Gm23888,Cd209g,Gm14378,Snapc2,Ctxn1,Gm26102,Zfp958,Gm7461,Gm9457,Rpl21-ps14,n-R5s93,n-R5s94,Gm1840,Gm22565,Gm24288,Gm26427,Gm25169,4921522P10Rik,B930078G14Rik,n-R5s95,Gm10217,Gm10067,Lig4,Rps16-ps3,E230013L22Rik,Ing1,Gm2546…
8	2999750	19680499	3	gain	16680749	MD5656a	Gm7346,Gm25775,Pex11g,Zfp358,Gm10186,Gm22204,Pet100,Pcp2,Retn,1810033B17Rik,Fcor,Trappc5,Gm9814,Gm23886,Cd209a,Gm24934,Rprl3,Gm7381,Cd209d,Cd209b,Gm7389,Gm16589,Gm26750,Cd209f,Gm23888,Cd209g,Gm14378,Snapc2,Ctxn1,Gm26102,Zfp958,Gm7461,Gm9457,Rpl21-ps14,n-R5s93,n-R5s94,Gm1840,Gm22565,Gm24288,Gm26427,Gm25169,4921522P10Rik,B930078G14Rik,n-R5s95,Gm10217,Gm10067,Lig4,Rps16-ps3,E230013L22Rik,Ing1,Gm2546…
8	7940500	15569999	3	gain	7629499	MD5660a	4921522P10Rik,B930078G14Rik,n-R5s95,Gm10217,Gm10067,Lig4,Rps16-ps3,E230013L22Rik,Ing1,Gm25467,Gm15875,A230072I06Rik,Gm22207,Sox1,Gm25239,Gm26483,4931415C17Rik,Gm15353,Gm15349,Gm15352,F7,Gm17023,Gm17022,Mir1968,Gm25014,Atp4b,1700029H14Rik,AF366264,Gm24698,Coprs,Gm7676,Gm10699,Gm3160,Gm26184,Gm16350,BB014433,Gm15678,Gm24231,Gm24222,Gm25871,Gm25255,Arglu1,Abhd13,Tnfsf13b,3930402G23Rik,Irs2,Gm15418,R…
8	10669000	15378249	3	gain	4709249	MD5651a	Rps16-ps3,E230013L22Rik,Ing1,Gm25467,Gm15875,A230072I06Rik,Gm22207,Sox1,Gm25239,Gm26483,4931415C17Rik,Gm15353,Gm15349,Gm15352,F7,Gm17023,Gm17022,Mir1968,Gm25014,Atp4b,1700029H14Rik,AF366264,Gm24698,Coprs,Gm7676,Gm10699,Gm3160,Gm26184,Gm16350,BB014433,Gm15678,Gm24231,3930402G23Rik,Irs2,Gm15418,Rab20,Carkd,Ankrd10,1700128E19Rik,Tex29,Gm5607,D630011A20Rik,Tubgcp3,Gm15350,Gm15347,Gm15351,F10,Proz,Pci…
8	14896500	16433999	3	gain	1537499	MD5655a	Gm16350,BB014433,Gm15678,Gm24231,Gm24222,Gm25871,Gm25255,Mir3106,Gm16346,Gm16347,Cln8,Kbtbd11,Arhgef10,Myom2,Csmd1
8	16993000	19680749	3	gain	2687749	MD5649a	Gm25665,Gm24469,Gm25763,Gm17149,Gm22551,Defb40,Defb38,Defb12,Defb34,Spag11b,Spag11a,Defb14,Defb4,Defa-ps12,Defb6,Defb46,Defb5,Gm15357,Defb3,Defa-ps13,Defa-ps14,Defb8,Defa-ps15,Rpl19-ps11,Gm15358,Gm16425,Gm15359,Gm16725,Angpt2,Xkr5,Defb37,Gm15366,Defb39,Defb7,Mcph1,Agpat5,Csmd1
8	17291250	19680499	3	gain	2389249	MD5655a	Gm25665,Gm24469,Gm25763,Gm17149,Gm22551,Defb40,Defb38,Defb12,Defb34,Spag11b,Spag11a,Defb14,Defb4,Defa-ps12,Defb6,Defb46,Defb5,Gm15357,Defb3,Defa-ps13,Defa-ps14,Defb8,Defa-ps15,Rpl19-ps11,Gm15358,Gm16425,Gm15359,Gm16725,Angpt2,Xkr5,Defb37,Gm15366,Defb39,Defb7,Mcph1,Agpat5,Csmd1
8	20835000	27692749	3	gain	6857749	MD5656a	Gm20946,Gm20797,Gm20945,Gm20796,Defb33,Gm15056,Gm6040,AY761185,Defa21,Gm23142,Defa23,Gm10104,Defa-ps3,Defa25,Gm6689,Gm14851,Gm24568,Defa-ps4,Defa22,Gm26240,Defa-rs7,Gm15293,Defa-ps5,Defa-ps6,Defa-ps7,Gm15303,Defa-ps8,Defa3,Defa5,Gm15300,Defa-rs1,Gm23561,Defa-ps16,Defa2,Gm21002,Gm21498,Gm15305,Defa-ps18,Gm15309,Gm7849,Gm23568,Defa-ps17,Defa20,Gm15308,Gm24423,Gm14850,Gm15311,Gm6696,Gm15312,Gm15314,…
8	20835250	46409249	3	gain	25573999	MD5655a	Gm20797,Gm20945,Gm20796,Defb33,Gm15056,Gm6040,AY761185,Defa21,Gm23142,Defa23,Gm10104,Defa-ps3,Defa25,Gm6689,Gm14851,Gm24568,Defa-ps4,Defa22,Gm26240,Defa-rs7,Gm15293,Defa-ps5,Defa-ps6,Defa-ps7,Gm15303,Defa-ps8,Defa3,Defa5,Gm15300,Defa-rs1,Gm23561,Defa-ps16,Defa2,Gm21002,Gm21498,Gm15305,Defa-ps18,Gm15309,Gm7849,Gm23568,Defa-ps17,Defa20,Gm15308,Gm24423,Gm14850,Gm15311,Gm6696,Gm15312,Gm15314,Defa26,G…
8	30724250	36554499	3	gain	5830249	MD5656a	Snord13,Gm8051,Gm23539,Gm24184,Gm5117,Gm22140,Gm5908,Gm6877,5930422O12Rik,Gm24727,1700104B16Rik,Smim18,Gm26978,Gm9951,Mboat4,Gm23177,Gm6100,Gm8254,Gm4889,Gm9939,Rpl31-ps23,Ppp1r3b,Gm22216,Cldn23,Gm22030,Rps12l2,Gm5787,Gm26150,Dusp26,Rnf122,Tti2,Mak16,Gm26578,Purg,Ppp2cb,Ubxn8,Gtf2e2,Dctn6,Gm26768,Gm10131,Leprotl1,Tmem66,Dusp4,Eri1,Gm16793,D8Ertd82e,Lonrf1,6430573F11Rik,Fut10,Nrg1,Gm3985,Wrn,Gsr,R…
8	30979250	37062249	3	gain	6082999	MD5649a	Snord13,Gm8051,Gm23539,Gm24184,Gm5117,Gm22140,Gm5908,Gm6877,5930422O12Rik,Gm24727,1700104B16Rik,Smim18,Gm26978,Gm9951,Mboat4,Gm23177,Gm6100,Gm8254,Gm4889,Gm9939,Rpl31-ps23,Ppp1r3b,Gm22216,Cldn23,Gm22030,Rps12l2,Gm5787,Gm26150,Dusp26,Rnf122,Tti2,Mak16,Gm26578,Purg,Ppp2cb,Ubxn8,Gtf2e2,Dctn6,Gm26768,Gm10131,Leprotl1,Tmem66,Dusp4,Eri1,Gm16793,D8Ertd82e,Lonrf1,6430573F11Rik,AI429214,Fut10,Nrg1,Gm3985,…
8	33233750	37058249	3	gain	3824499	MD5660a	5930422O12Rik,Gm24727,1700104B16Rik,Smim18,Gm26978,Gm9951,Mboat4,Gm23177,Gm6100,Gm8254,Gm4889,Gm9939,Rpl31-ps23,Ppp1r3b,Gm22216,Cldn23,Gm22030,Rps12l2,Gm5787,Gm26150,Purg,Ppp2cb,Ubxn8,Gtf2e2,Dctn6,Gm26768,Gm10131,Leprotl1,Tmem66,Dusp4,Eri1,Gm16793,D8Ertd82e,Lonrf1,6430573F11Rik,AI429214,Wrn,Gsr,Rbpms,Gm26632,Tnks,Mfhas1,Dlc1,Tex15
8	33909500	47465999	1	loss	13556499	MD5652a	Gm9951,Mboat4,Gm23177,Gm6100,Gm8254,Gm4889,Gm9939,Rpl31-ps23,Ppp1r3b,Gm22216,Cldn23,Gm22030,Rps12l2,Gm5787,Gm26150,Gm25126,Gm16205,Gm16204,Mir383,Gm16203,Gm23128,Adam25,Adam39,Gm5345,Gm26584,B430010I23Rik,Gm16348,Gm2193,Gm1815,Zfp353-ps,Gm6180,Gm23531,Gm26181,Gm22986,Adam26b,Adam26a,Gm5346,Gm24591,Gm26241,Gm26089,Gm2366,AY512931,Gm23604,Gm25309,Gm15878,Ankrd37,Gm24684,Gm23030,Slc25a4,Actg-ps1,Gm2…
8	39946750	47465749	3	gain	7518999	MD5656a	Adam25,Adam39,Gm5345,Gm26584,B430010I23Rik,Gm16348,Gm2193,Gm1815,Zfp353-ps,Gm6180,Gm23531,Gm26181,Gm22986,Adam26b,Adam26a,Gm5346,Gm24591,Gm26241,Gm26089,Gm2366,AY512931,Gm23604,Gm25309,Gm15878,Ankrd37,Gm24684,Gm23030,Slc25a4,Actg-ps1,Gm23812,Gm10313,Gm24669,Helt,Gm16675,4930579M01Rik,Gm22857,Fgf20,Vps37a,Adam24,Adam20,Pdgfrl,Gm16192,Gm16193,Fgl1,Asah1,Frg1,Triml1,Triml2,Zfp42,Adam34,Mtnr1a,F11,Kl…
8	45512000	47465999	3	gain	1953999	MD5651a	Gm23604,Gm25309,Gm15878,Ankrd37,Gm24684,Gm23030,Slc25a4,Actg-ps1,Gm23812,Gm10313,Gm24669,Helt,Gm16675,4930579M01Rik,Gm22857,Gm16351,Gm16352,Pdlim3,Ccdc110,1700029J07Rik,Ufsp2,4933411K20Rik,Gm15634,Mlf1ip,Ccdc111,Casp3,Gm10083,Sorbs2,D330022K07Rik,Lrp2bp,Acsl1,Irf2,Enpp6,4930448N21Rik,Snx25,Stox2
8	47478500	48479749	3	gain	1001249	MD5656a	Gm8623,Ing2,AA386476,E030037K01Rik,n-R5s96,Cldn24,n-R5s97,Trappc11,Rwdd4a,Cldn22,Cdkn2aip,Wwc2,Dctd,Tenm3
8	47478500	55122499	3	gain	7643999	MD5655a	Gm8623,Ing2,AA386476,E030037K01Rik,n-R5s96,Cldn24,n-R5s97,Gm25830,Gm23986,Gm24929,Gm9892,Gm6463,Gm25813,Gm23666,Gm22841,Aga,Gm15758,n-R5s98,Trappc11,Rwdd4a,Cldn22,Asb5,5330439A09Rik,Spata4,Cdkn2aip,Wwc2,Dctd,4930555F03Rik,Neil3,Vegfc,Wdr17,Gpm6a,Tenm3,Spcs3
8	47478750	50326749	1	loss	2847999	MD5652a	Gm8623,Ing2,AA386476,E030037K01Rik,n-R5s96,Cldn24,n-R5s97,Gm25830,Trappc11,Rwdd4a,Cldn22,Cdkn2aip,Wwc2,Dctd,4930555F03Rik,Tenm3
8	53150000	55345749	3	gain	2195749	MD5656a	Gm22841,Aga,Gm15758,n-R5s98,Asb5,5330439A09Rik,Spata4,Neil3,Vegfc,Wdr17,Gpm6a,Spcs3
8	53153750	55345749	3	gain	2191999	MD5649a	Gm22841,Aga,Gm15758,n-R5s98,Asb5,5330439A09Rik,Spata4,Neil3,Vegfc,Wdr17,Gpm6a,Spcs3
8	55375250	71798499	3	gain	16423249	MD5655a	Gm24375,Gm25992,Hand2,5033428I22Rik,Sap30,Hmgb2,Gm25379,Gm10284,Gm15881,BC030500,Gm24847,Gm26164,Gm23329,B230317F23Rik,Gm10015,Gm22324,Gm24236,Gm5350,Gm24580,Gm22586,Mir710,Gm26210,Trim75,Trim61,Gm24333,Gm25403,Gm23515,Gm15355,Gm26123,Gm24205,Gm15354,Gm15356,Tktl2,Gm16330,Gm25275,Gm24274,Gm24677,Nat1,Gm9755,Gm15992,Gm22018,Gm21807,Gm15656,Gm15654,Gm15549,Gm15717,Zfp930,D130040H23Rik,Gm10033,Gm103…
8	55375250	71798499	3	gain	16423249	MD5656a	Gm24375,Gm25992,Hand2,5033428I22Rik,Sap30,Hmgb2,Gm25379,Gm10284,Gm15881,BC030500,Gm24847,Gm26164,Gm23329,B230317F23Rik,Gm10015,Gm22324,Gm24236,Gm5350,Gm24580,Gm22586,Mir710,Gm26210,Trim75,Trim61,Gm24333,Gm25403,Gm23515,Gm15355,Gm26123,Gm24205,Gm15354,Gm15356,Tktl2,Gm16330,Gm25275,Gm24274,Gm24677,Nat1,Gm9755,Gm15992,Gm22018,Gm21807,Gm15656,Gm15654,Gm15549,Gm15717,Zfp930,D130040H23Rik,Gm10033,Gm103…
8	60500500	61932499	3	gain	1431999	MD5649a	Gm23329,B230317F23Rik,Gm10015,Gm10283,Aadat,Mfap3l,2700029M09Rik,Gm16179,Gm16178,Cbr4,Clcn3,Nek1,Sh3rf1,Ddx60,Palld,4930512H18Rik
8	60597250	62101749	3	gain	1504499	MD5660a	Gm23329,B230317F23Rik,Gm10015,Mfap3l,2700029M09Rik,Gm16179,Gm16178,Cbr4,Anxa10,Clcn3,Nek1,Sh3rf1,Ddx60,Palld,4930512H18Rik
8	67660500	72837999	3	gain	5177499	MD5649a	Gm15992,Gm22018,Gm21807,Gm15656,Gm15654,Gm15549,Gm15717,Zfp930,D130040H23Rik,Gm10033,Gm10311,Gm25661,Zfp964,Zfp869,Cilp2,Ndufa13,Tssk6,Gm25172,Gm25906,Rfxank,Nr2c2ap,Ddx49,Comp,2810428I15Rik,Uba52,Isyna1,Lrrc25,Lsm4,Jund,Gm11175,Gm3336,Rab3a,Mpv17l2,Ifi30,Pik3r2,Arrdc2,A230052G05Rik,Ccdc124,Slc5a5,Rpl18a,Snora68,Mir1969,Gm10654,Gm17576,Ocel1,Nr2f6,Ankle1,Abhd8,Mrpl34,Dda1,Gtpbp3,Bst2,Mvb12a,Tmem2…
8	67673500	72585499	3	gain	4911999	MD5660a	Gm15992,Gm22018,Gm21807,Gm15656,Gm15654,Gm15549,Gm15717,Zfp930,D130040H23Rik,Gm10033,Gm10311,Gm25661,Zfp964,Zfp869,Cilp2,Ndufa13,Tssk6,Gm25172,Gm25906,Rfxank,Nr2c2ap,Ddx49,Comp,2810428I15Rik,Uba52,Isyna1,Lrrc25,Lsm4,Jund,Gm11175,Gm3336,Rab3a,Mpv17l2,Ifi30,Pik3r2,Arrdc2,A230052G05Rik,Ccdc124,Slc5a5,Rpl18a,Snora68,Mir1969,Gm10654,Gm17576,Ocel1,Nr2f6,Ankle1,Abhd8,Mrpl34,Dda1,Gtpbp3,Bst2,Mvb12a,Tmem2…
8	69498000	71798499	3	gain	2300499	MD5651a	Zfp964,Zfp869,Cilp2,Ndufa13,Tssk6,Gm25172,Gm25906,Rfxank,Nr2c2ap,Ddx49,Comp,2810428I15Rik,Uba52,Isyna1,Lrrc25,Lsm4,Jund,Gm11175,Gm3336,Rab3a,Mpv17l2,Ifi30,Pik3r2,Arrdc2,A230052G05Rik,Ccdc124,Slc5a5,Rpl18a,Snora68,Mir1969,Gm10654,Gm17576,Ocel1,Nr2f6,Ankle1,Abhd8,Mrpl34,Dda1,Gtpbp3,Bst2,Mvb12a,Tmem221,Gm9933,Insl3,Zfp868,Zfp963,Gm20422,Zfp866,Atp13a1,Gmip,Lpar2,Yjefn3,Mau2,Sugp1,Tm6sf2,Hapln4,Ncan,…
8	71859750	96544499	3	gain	24684749	MD5656a	Zfp709,Ccnb2-ps,Gm25052,Olfr372,Olfr373,Olfr374,Gm24747,Hsh2d,Cib3,Gm11034,Gm10282,Klf2,Gm3835,Gm26282,Smim7,Gm26237,F2rl3,Mir28b,Gm22532,Gm23255,Crry-ps,Hmox1,Gm7984,Gm10358,Gm7901,Gm22544,Gm22509,Gm7069,Gm5353,Gm24838,Gm23260,Gm16529,Gm23468,Tmem184c,Pou4f2,Rbmxl1,Gm8054,Gm22044,Gm8079,Tpd52-ps,Gm27006,Gm5909,4930505O20Rik,Gm25733,Gm4891,Gm4899,Gm5354,4930579O11Rik,Gm17169,Gm17072,Gm25267,Gm251…
8	71859750	99712999	3	gain	27853249	MD5655a	Zfp709,Ccnb2-ps,Gm25052,Olfr372,Olfr373,Olfr374,Gm24747,Hsh2d,Cib3,Gm11034,Gm10282,Klf2,Gm3835,Gm26282,Smim7,Gm26237,F2rl3,Mir28b,Gm22532,Gm23255,Crry-ps,Hmox1,Gm7984,Gm10358,Gm7901,Gm22544,Gm22509,Gm7069,Gm5353,Gm24838,Gm23260,Gm16529,Gm23468,Tmem184c,Pou4f2,Rbmxl1,Gm8054,Gm22044,Gm8079,Tpd52-ps,Gm27006,Gm5909,4930505O20Rik,Gm25733,Gm4891,Gm4899,Gm5354,4930579O11Rik,Gm17169,Gm17072,Gm25267,Gm251…
8	83180250	96499749	3	gain	13319499	MD5660a	Gm15660,Ndufb7,Dnajb1,Ptger1,Gm22024,Gm26721,Samd1,1700067K01Rik,2210011C24Rik,Mir1199,Palm3,Rln3,Gm10643,Mir709,Cc2d1a,Gm25110,Nanos3,Mir181d,Mir181c,Mir23a,Mir27a,Mir24-2,Gm26532,Mri1,Gm23626,Gm16183,Ier2,Gm26664,Lyl1,G430095P16Rik,Gadd45gip1,Calr,1700122E12Rik,Gcdh,Klf1,Gm24197,Prdx2,Junb,Best2,Asna1,2310036O22Rik,Gm25506,A230103J11Rik,Gm5741,Dhps,Wdr83,Gm23388,Gm6531,Olfr371,Orc6,Gm22336,AA67…
8	99729750	129301499	3	gain	29571749	MD5655a	Gm15210,Gm5742,Gm22223,Gm22715,Gm24602,Gm26301,Gm8730,Gm10631,Gm11020,Cmtm2b,Cmtm3,Gm22148,Cdh16,Fam96b,Ces2a,4932416K20Rik,Ces2b,Matr3-ps2,Ces2c,Ces2e,Ces2g,Gm22063,Gm24629,B3gnt9,Tradd,Hsf4,Nol3,Exoc3l,Elmo3,Mir328,Tppp3,Hsd11b2,Agrp,Mir1966,Acd,Pard6a,Enkd1,Cenpt,Thap11,Nrn1l,Ctrl,Psmb10,Lcat,Dpep3,Gm22972,Ddx28,Gm26112,Zfp90,6030452D12Rik,Gm10073,Rpl10-ps2,Gm22085,Gm16208,Gm16209,Pdf,Nip7,Tme…
8	103666750	114733249	3	gain	11066499	MD5656a	Gm10631,Gm11020,Cmtm2b,Cmtm3,Gm22148,Cdh16,Fam96b,Ces2a,4932416K20Rik,Ces2b,Matr3-ps2,Ces2c,Ces2e,Ces2g,Gm22063,Gm24629,B3gnt9,Tradd,Hsf4,Nol3,Exoc3l,Elmo3,Mir328,Tppp3,Hsd11b2,Agrp,Mir1966,Acd,Pard6a,Enkd1,Cenpt,Thap11,Nrn1l,Ctrl,Psmb10,Lcat,Dpep3,Gm22972,Ddx28,Gm26112,Zfp90,6030452D12Rik,Gm10073,Rpl10-ps2,Gm22085,Gm16208,Gm16209,Pdf,Nip7,Tmed6,C630050I24Rik,Rps18-ps3,Rps26-ps1,Mir140,Psmd7,Gm25…
8	103811750	112214249	3	gain	8402499	MD5649a	Gm10631,Gm11020,Cmtm2b,Cmtm3,Gm22148,Cdh16,Fam96b,Ces2a,4932416K20Rik,Ces2b,Matr3-ps2,Ces2c,Ces2e,Ces2g,Gm22063,Gm24629,B3gnt9,Tradd,Hsf4,Nol3,Exoc3l,Elmo3,Mir328,Tppp3,Hsd11b2,Agrp,Mir1966,Acd,Pard6a,Enkd1,Cenpt,Thap11,Nrn1l,Ctrl,Psmb10,Lcat,Dpep3,Gm22972,Ddx28,Gm26112,Zfp90,6030452D12Rik,Gm10073,Rpl10-ps2,Gm22085,Gm16208,Gm16209,Pdf,Nip7,Tmed6,C630050I24Rik,Rps18-ps3,Rps26-ps1,Mir140,Psmd7,Gm25…
8	114845000	123537999	3	gain	8692999	MD5656a	Gm22556,Gm23677,Gm15655,Gm10620,1700030J22Rik,Gcsh,Gm15395,Gm20694,Gm22695,Gm10617,Gm25200,Gm24035,Gm22999,Hsbp1,Rps13-ps4,Adad2,Kcng4,Gm15684,Gm15898,A130014A01Rik,Gm10614,Gm26739,Cox4i1,Gm24239,Gm18709,Foxf1,Mthfsd,Foxc2,Foxl1,5033426O07Rik,Gm26784,Gm27045,1700030M09Rik,Gm17786,Map1lc3b,Gm27030,Gm23299,Gm20406,Gm24283,Gm26812,9530085P06Rik,Gm26999,Gm27011,Gm17709,Gm22,Trhr2,Gm20681,Il17c,Cyba,9…
8	117777250	128768249	3	gain	10990999	MD5660a	Gm10617,Gm25200,Gm24035,Gm22999,Hsbp1,Rps13-ps4,Adad2,Kcng4,Gm15684,Gm15898,A130014A01Rik,Gm10614,Gm26739,Cox4i1,Gm24239,Gm18709,Foxf1,Mthfsd,Foxc2,Foxl1,5033426O07Rik,Gm26784,Gm27045,1700030M09Rik,Gm17786,Map1lc3b,Gm27030,Gm23299,Gm20406,Gm24283,Gm26812,9530085P06Rik,Gm26999,Gm27011,Gm17709,Gm22,Trhr2,Gm20681,Il17c,Cyba,9330133O14Rik,Snai3,Gm24366,Ctu2,Gm26497,Aprt,Trappc2l,Pabpn1l,Gm15899,Gm163…
8	121702250	127105499	3	gain	5403249	MD5651a	Gm20406,Gm24283,Gm26812,9530085P06Rik,Gm26999,Gm27011,Gm17709,Gm22,Trhr2,Gm20681,Il17c,Cyba,9330133O14Rik,Snai3,Gm24366,Ctu2,Gm26497,Aprt,Trappc2l,Pabpn1l,Gm15899,Gm16378,Gm24445,Rpl13,Snord68,Sult5a1,Rps12-ps9,Spata33,Cdk10,Spata2l,Vps9d1,Mc1r,Gm25428,Dbndd1,Gm22314,n-R5s100,n-R5s101,n-R5s102,n-R5s103,n-R5s104,n-R5s105,n-R5s106,n-R5s107,n-R5s108,n-R5s109,n-R5s110,n-R5s111,n-R5s112,n-R5s113,n-R5s…
8	123537750	129301499	3	gain	5763749	MD5649a	n-R5s100,n-R5s101,n-R5s102,n-R5s103,n-R5s104,n-R5s105,n-R5s106,n-R5s107,n-R5s108,n-R5s109,n-R5s110,n-R5s111,n-R5s112,n-R5s113,n-R5s114,n-R5s115,Gm25018,n-R5s117,n-R5s118,n-R5s119,n-R5s120,n-R5s121,n-R5s122,n-R5s123,n-R5s124,n-R5s125,Gm24312,n-R5s127,n-R5s128,n-R5s129,n-R5s130,n-R5s131,Gm26391,n-R5s133,n-R5s134,Rn5s,n-R5s136,Gm24089,n-R5s138,n-R5s139,Gm22109,n-R5s141,n-R5s142,n-R5s143,n-R5s144,Gm2…
8	123623750	129301499	3	gain	5677749	MD5656a	Rhou,2810455O05Rik,Gm4342,Gm9901,Acta1,Mir1967,Gm15775,Gm24459,Sprtn,Gm22197,Gm16237,Map10,Coa6,Gm6091,Irf2bp2,Gm26397,Gm22730,Gm6921,Gm22968,Mir1903,Gm26002,Gm26100,Gm22545,Gm22374,Gm10999,4732419C18Rik,Rab4a,Ccsap,Nup133,Abcb10,Taf5l,Urb2,1810008B01Rik,Cog2,Agt,Capn9,Ttc13,Arv1,Fam89a,Trim67,Gm16163,2810004N23Rik,Gnpat,Exoc8,Tsnax,Ntpcr,BC021891,Kcnk1,Gm17296,Gm26759,Tomm20,Rbm34,Ccdc7,2610044O…
9	3038000	7233249	3	gain	4195249	MD5649a	Gm10715,Gm24918,Gm23275,Gm22195,Gm23992,Msantd4,Gm23811,Gm24896,Casp1,Ddi1,Gm23097,Alkbh8,Aasdhppt,Casp4,Casp12,Dcun1d5,Gm26870,Cwf19l2,Gucy1a2,Kbtbd3,Gria4,Dync2h1,4930433N12Rik,Pdgfd
9	7233000	8466249	4	gain	1233249	MD5649a	Mmp8,Mmp27,Mmp7,Gm10709,Gm23685,C330006D17Rik,Gm20416,Mir1899,Mmp13,Mmp12,Mmp1b,Mmp3,Mmp10,Mmp20,AV064505,Tmem123,Birc2,9230110C19Rik,1700128F08Rik,Mmp1a,Birc3,Yap1,AK129341
9	8466000	9611999	3	gain	1145999	MD5649a	Gm16485,Gm16833,Gm22815,Trpc6,Pgr,Arhgap42
9	12925250	14870999	3	gain	1945749	MD5649a	Jrkl,Gm26189,Phxr4,Gm17571,Gm22643,Kdm4dl,Cwc15,Gm15586,Fut4,Ankrd49,Gm16379,Gm16302,Ccdc82,Cep57,Fam76b,Endod1,Kdm4d,Piwil4,Gm10706,1700012B09Rik,Gpr83,Mtmr2,Sesn3,Amotl1,Mre11a,Maml2
9	17030750	19776499	1	loss	2745749	MD5658a	Gm5611,Ubtfl1,Gm5612,Mbd3l2,Gm22854,Gm25295,Gm24546,Olfr24,Olfr828,Olfr829,Olfr830,Olfr832,Olfr833-ps1,Olfr834,Olfr835,Olfr836,Olfr837,Olfr843,Olfr844,Olfr845,Olfr846,Olfr847,Gm23048,Olfr849,Olfr850,Olfr853,Olfr854,Olfr855,Olfr857,Chordc1,Zfp558,Muc16,Olfr831-ps1,Olfr851,Zfp317,Naalad2,Mbd3l1
9	104817500	109182749	3	gain	4365249	MD5652a	Gm23391,Nudt16,1700080E11Rik,Gm20643,Gm15619,Gm5621,Gm22720,Gm24631,Glyctk,Mir135a-1,Mirlet7g,Ppm1m,Twf2,Tlr9,4930500F10Rik,Dusp7,Acy1,Abhd14b,Gpr62,Parp3,Iqcf1,Iqcf5,Iqcf4,Gm26185,Grm2,Gm22384,Rbm15b,4930524O07Rik,Gm17205,Gm22454,Gm17117,Gm23595,AA543401,Gm22238,Gm17040,Gm17041,Gm17118,Tmem115,Cyb561d2,Zmynd10,Tusc2,Hyal2,Nat6,Hyal3,Ifrd2,Sema3b,Gm23856,Mst1r,Actl11,Uba7,Fam212a,Gm24944,4921523L…
9	112537500	114498499	3	gain	1960999	MD5652a	Gm22492,Gm25059,Bcl2a1c,Pdcd6ip,Ubp1,Susd5,4930520O04Rik,Crtap,Tmppe,Ccr4,Clasp2,Fbxl2,Glb1,4921528I07Rik
9	115398250	116728249	5	gain	1329999	MD5652a	Gm22243,Gm5921,n-R5s92,Gm9385,Gadl1,Gm16142,Tgfbr2,Rbms3
9	117191750	121914499	3	gain	4722749	MD5652a	Gm17396,Gm20396,Gm26614,Gm22008,Gm22198,Gm26975,Gm22479,Eomes,Gm10157,Gm16295,Mir26a-1,Acaa1b,Gm22729,4930516B21Rik,Gm2449,Csrnp1,Xirp1,Rpsa,Gm24044,Gm26448,Snora62,Gm15566,Gm15565,Eif1b,Rpl14,5830454E08Rik,Gm23624,Gm22987,Gm17157,Cck,Deb1,E530011L22Rik,Hhatl,Gm17163,Higd1a,Ackr2,Cyp8b1,Azi2,Gm17399,Golga4,Gm2415,Vill,Plcd1,Gm10608,Slc22a13,Slc22a13b-ps,Myd88,Acaa1a,Xylb,Exog,Wdr48,Ttc21a,Ccr8,Sl…
9	121905500	124268499	1	loss	2362999	MD5650a	Ackr2,Cyp8b1,Mir138-1,Gm25341,Zfp445,Zkscan7,Tmem42,Clec3b,Gm23323,Tmem158,Scp2-ps2,Gm17120,Gm10052,Gm17020,Cxcr6,Xcr1,Ccr1,1700048O20Rik,Fam198a,Pomgnt2,Gm26797,Abhd5,A730085K08Rik,9530059O14Rik,Topaz1,A530083I20Rik,Zfp105,Kif15,Tgm4,Exosc7,Lars2,Limd1,Sacm1l,Slc6a20a,Gm17200,Lztfl1,Gm17021,Fyco1,Ccr1l1,Ccr3,Ccr2,Snrk,Ano10,Tcaim,1110059G10Rik,Zdhhc3,Cdcp1,Slc6a20b,Ccr5,Ccr9
9	121914250	124268499	1	loss	2354249	MD5652a	Cyp8b1,Mir138-1,Gm25341,Zfp445,Zkscan7,Tmem42,Clec3b,Gm23323,Tmem158,Scp2-ps2,Gm17120,Gm10052,Gm17020,Cxcr6,Xcr1,Ccr1,1700048O20Rik,Fam198a,Pomgnt2,Gm26797,Abhd5,A730085K08Rik,9530059O14Rik,Topaz1,A530083I20Rik,Zfp105,Kif15,Tgm4,Exosc7,Lars2,Limd1,Sacm1l,Slc6a20a,Gm17200,Lztfl1,Gm17021,Fyco1,Ccr1l1,Ccr3,Ccr2,Snrk,Ano10,Tcaim,1110059G10Rik,Zdhhc3,Cdcp1,Slc6a20b,Ccr5,Ccr9
10	3252750	4912749	1	loss	1659999	MD5649a	Gm26752,Gm24482,Iyd,Gm16149,Gm23023,Gm16148,Gm16074,Gm25515,Gm25369,Gm21781,Gm16153,Gm22739,H60c,Zbtb2,Rmnd1,1700052N19Rik,Ccdc170,Ppp1r14c,Plekhg1,Mthfd1l,Akap12,Esr1
10	6660000	10027249	1	loss	3367249	MD5649a	Gm15536,Gm16254,B430219N15Rik,6530403G13Rik,Gm15560,Mir5104,Gm24726,Gm24374,Gm25410,Gm26674,Gm25635,Gm10945,Pcmt1,Nup43,Lats1,Gm20470,Ginm1,Ppil4,Tab2,Gm9930,Samd5,Oprm1,Ipcef1,Cnksr3,Ulbp1,Lrp11,Katna1,Zc3h12d,Sash1,Stxbp5,Ust
10	15640500	16821499	1	loss	1180999	MD5649a	.
10	19984250	22148499	1	loss	2164249	MD5649a	4933406P04Rik,4930403O15Rik,Gm17229,Gm2467,1700021A07Rik,Gm23839,Gm8540,Gm7672,4930444G20Rik,Gm19791,Gm7678,Mtfr2,Gm17230,Myb,Gm26577,Aldh8a1,1700020N01Rik,Gm5420,Gm6846,Gm2539,E030030I06Rik,Map3k5,Map7,Bclaf1,Pde7b,Hbs1l,Sgk1,Ahi1
10	22385250	23471749	1	loss	1086499	MD5649a	Gm10825,Gm26585,Tcf21,Gm24655,Gm16531,Tbpl1,Slc2a12,Eya4
10	25941250	28041249	1	loss	2099999	MD5649a	Gm9767,Gm23757,Gm8709,Gm23353,Gm10145,Tmem200a,Samd3,L3mbtl3,Arhgap18,Lama2
10	33826750	35351749	1	loss	1524999	MD5649a	Gm17567,Fam26d,Tspyl1,Gm26564,Tspyl4,Gm26341,Sult3a1,Rsph4a,Rwdd1,Fam26e,Fam26f,Dse,Col10a1,Zufsp,Trappc3l,Nt5dc1,Frk
10	35683250	38258749	1	loss	2575499	MD5649a	Amd2,Gm22554,Marcks,5930403N24Rik,Gm24710,Gm24889,Gm24297,Hdac2,Gm26535,Hs3st5
10	41315000	42377749	1	loss	1062749	MD5649a	Gm25626,Smpd2,Cd164,Gm17196,5730435O14Rik,Mir3473b,Gm9855,Gm23533,Gm15197,Zbtb24,Mical1,Ppil6,Cep57l1,Ak9,Ccdc162,Sesn1,Foxo3,Lace1,Armc2
10	45844250	46913499	1	loss	1069249	MD5649a	Gm25740,Gm23481,Gm25650
10	48236750	49825249	1	loss	1588499	MD5649a	Gm23584,Gm24256,Gm26543,Grik2
10	51040000	52761249	1	loss	1721249	MD5649a	Gm26257,Gp49a,Fam162b,Gm23906,Vgll2,Gm24084,Gm20630,Gm18513,Gm26741,Rps19-ps10,Lilrb4,Gprc6a,Rfx6,4933411G06Rik,Gopc,Nepn,Zfa-ps,Ros1,Dcbld1,Slc35f1,Nus1
10	53670750	55575249	1	loss	1904499	MD5649a	Gm16998,Gm26177,Gm25602,Fam184a,Man1a
10	56293000	57327249	1	loss	1034249	MD5649a	Rps8-ps1,Gm9795,Gm9956,Gm24285,Gja1
10	63779750	65383749	1	loss	1603999	MD5649a	Gm10118,D630028G08Rik,Gm23854,Ctnna3,Lrrtm3
10	71590250	74343249	1	loss	2752999	MD5649a	Gm22937,1700049L16Rik,Gm9923,Gm24984,Pcdh15,Gm5778,Gm6407,Zwint,Gm15397,Gm15398
10	87070000	89199749	1	loss	2129749	MD5649a	Gm10764,Gm23191,Ascl1,Pmch,Gm26357,Gm26546,Gm16235,Sycp3,Spic,n-R5s79,Gm4925,Gm16176,Igf1,Parpbp,Nup37,Gnptab,Utp20,Slc5a8,1700113H08Rik,Pah,Ccdc53,Dram1,Chpt1,Mybpc1,Arl1,Ano4
10	90253750	93054749	1	loss	2800999	MD5649a	Gm22602,Gm25390,Slc25a3,Gm24119,Gm26765,Mir135a-2,Mir1251,Gm26700,Gm25884,Gm22582,Gm24241,Apaf1,Tmpo,Nedd1,Ikbip,Rmst,Gm872,Anks1b,Gm20757
10	97760250	102427249	1	loss	4666999	MD5649a	Galnt4,Phxr2,Gm16239,Dusp6,B530045E10Rik,Gad1-ps,Csl,Gm22918,Gm25287,Gm9476,Gm8701,Gm4301,Gm4302,Gm4303,Gm4305,Gm8711,Gm4307,Gm4308,Gm8723,Gm4312,Gm4781,Gm26278,Mir3059,Poc1b,Kitl,Tmtc3,4930430F08Rik,1700017N19Rik,Atp2b1,Cep290,Mgat4c
10	104895000	106081749	1	loss	1186749	MD5649a	Gm25587,Gm25422,Gm15662,Gm15666,Gm15664,n-R5s80,Ccdc59,Gm24237,Gm25342,Gm15663,Tmtc2,Mettl25
10	107852000	110364749	1	loss	2512749	MD5649a	Gm25591,Gm22097,Gm23041,Gm23105,Otogl,Ppp1r12a,Pawr,Syt1,Nav3
10	112704000	114536499	1	loss	1832499	MD5649a	Atxn7l3b,Gm26596,Gm22507,Trhde
10	116029500	119281499	1	loss	3251999	MD5649a	Gm26495,1700058G18Rik,Gm25190,5330438D12Rik,Gm26579,Lrrc10,Gm26311,Yeats4,9530003J23Rik,Gm10936,Lyz2,Lyz1,Gm9002,Kifc5c-ps,Gm25709,Il22,Gm9040,Gm9044,Gm9045,Gm9046,Gm9048,Gm9049,Ifng,4932442E05Rik,Gm26976,4933416C03Rik,Ptprb,Kcnmb4,4933400F03Rik,Gm10271,D630029K05Rik,Best3,Cct2,Frs2,Cpsf6,Cpm,Slc35e3,Nup107,Mdm1,Iltifb,Dyrk2,Cand1,Ptprr,Cnot2,Myrfl,Rab3ip,Mdm2,Rap1b
10	119286250	121938749	1	loss	2652499	MD5649a	Gm16321,Gm26260,Llph,Mir763,Gm24298,Gm15961,Gm15910,Gm4473,Gm16166,Gm23632,Gm24330,Gm16320,4930564G21Rik,4930483C13Rik,Helb,Tmbim4,1700006J14Rik,9230105E05Rik,4921513I03Rik,Lemd3,Wif1,Tbc1d30,Rassf3,Tbk1,Xpot,D930020B18Rik,BC048403,Irak3,Hmga2,Msrb3,Gns,Srgap1,Grip1
10	123496500	126701499	1	loss	3204999	MD5649a	Gm23777,Gm22183,Lrig3,Slc16a7,Fam19a2
10	129590500	130595249	1	loss	1004749	MD5649a	Olfr796,Olfr798,Olfr799,Olfr800,Olfr801,Olfr802,Olfr803,Gm24717,Olfr804,Olfr805,Gm24485,Olfr806,Olfr807,Olfr808,Olfr809,Olfr810,Olfr811,Olfr812,Olfr813,Olfr814,Olfr815,Olfr816,Olfr818,Olfr819,Olfr247,Gm10310,Olfr820,Olfr821,Olfr822,Olfr823,Gm5181,Olfr824,Olfr825,Olfr826,Olfr827,Vmn2r84,Gm9770,Vmn2r85,Gm23793,Gm26445,Gm20746,Neurod4,Tespa1,Vmn2r86,Vmn2r87
11	103737500	121982749	3	gain	18245249	MD5650a	Gm8738,Sppl2c,Gm22743,Gm11660,Gm11665,Gm11661,Gm11663,Gm11662,Gm11623,Gm11621,Gm11622,Gm11624,Gm25362,Gm24290,Gm10842,Gm11620,Gm11640,Gm23990,Gm11652,Gm11653,Gm11646,5330430P22Rik,Gm11672,Limd2,Gm10840,Gm25556,Psmc5,Gm23645,Gh,Cd79b,2310007L24Rik,Snord104,Gm22711,Gm25889,Ddx5,Mir3064,Gm25994,Gm11706,Gm11707,Kpna2,Gm11708,Gm11705,1810010H24Rik,Gm11715,Rps12-ps26,Gm11718,Gm11719,Gm11716,Gm11712,Gm1…
12	3018750	5195499	3	gain	2176749	MD5649a	Gm9071,Gm9075,Gm26520,Gm26050,Gm20448,Gm10485,Pomc,Ptrhd1,Gm23756,Gm22343,Gm3625,Gm17541,Gm23676,Gm22003,Pfn4,Gm6682,0610009D07Rik,Gm23167,1700012B15Rik,Kif3c,Asxl2,Dnmt3a,Efr3b,Dnajc27,Cenpo,Itsn2,Fam228b,Fkbp1b,Mfsd2b,Ubxn2a,Rab10,1110002L01Rik,Dtnb,Ncoa1,Fam228a,BC068281,Atad2b,Adcy3,Klhl29
12	7646250	18167999	3	gain	10521749	MD5649a	Gm24815,Gm9144,Gdf7,Rhob,9930038B18Rik,Ttc32,Gm7099,Osr1,Gm23979,Gm22845,Rdh14,Pgk1-rs7,Msgn1,1700034J04Rik,4930511A02Rik,Rad51ap2,Gm23781,Gm25610,Gm4294,Gm26171,Gm25538,Gm17337,4930519A11Rik,Rpl36-ps3,Mycn,Gm24208,Gm6736,Gm24142,Gm22170,Gm4929,Fam84a,Gm9847,Gm25414,Gm26449,Ntsr2,Gm22303,Kcnf1,Mir3066,Gm22748,Gm25925,B430203G13Rik,Gm23913,Hs1bp3,Slc7a15,Pum2,Gm4755,Laptm4a,Matn3,Wdr35,Nt5c1b,Gen1…
12	16990500	19296249	3	gain	2305749	MD5655a	Kcnf1,Mir3066,Gm22748,Gm25925,B430203G13Rik,Gm23913,Gm10480,Gm3944,Pqlc3,2410004P03Rik,Pdia6,Nol10,Odc1,5730507C01Rik,Atp6v1c2,Hpcal1
12	24156750	36579999	3	gain	12423249	MD5649a	Gm9312,Gm16372,Gm6969,Rrm2,Gm26211,Id2,Gm22527,Sox11,Gm24326,Gm25923,Gm25564,Rps7,Adi1,Gm23342,Gm15691,Gm25865,Gm25243,Fam150b,Gm25408,Fam110c,6030469F06Rik,Gm24613,Gm9359,Gpr22,Gm25913,Gm23875,Ccdc71l,Gdap10,Gm24922,Gm22904,Efcab10,Twistnb,Gm23529,Ferd3l,Twist1,Gm18025,4921508M14Rik,Gm24429,Prps1l1,Gm24359,Mir680-3,Gm26071,Gm5434,Sostdc1,Gm25438,D630036H23Rik,Grhl1,Klf11,Cys1,Rsad2,Gm9866,Dcdc2c…
12	24362750	37160249	3	gain	12797499	MD5658a	Gm16372,Gm6969,Rrm2,Gm26211,Id2,Gm22527,Sox11,Gm24326,Gm25923,Gm25564,Rps7,Adi1,Gm23342,Gm15691,Gm25865,Gm25243,Fam150b,Gm25408,Fam110c,6030469F06Rik,Gm24613,Gm9359,Gpr22,Gm25913,Gm23875,Ccdc71l,Gdap10,Gm24922,Gm22904,Efcab10,Twistnb,Gm23529,Ferd3l,Twist1,Gm18025,4921508M14Rik,Gm24429,Prps1l1,Gm24359,Mir680-3,Gm26071,Gm5434,Sostdc1,Gm25438,D630036H23Rik,Mir5099,Grhl1,Klf11,Cys1,Rsad2,Gm9866,Dcdc2…
12	31046000	32348249	3	gain	1302249	MD5655a	Gm25408,Fam110c,6030469F06Rik,Gm24613,Gm9359,Gpr22,Gm25913,Dld,Cbll1,Slc26a4,Bcap29,Dus4l,Hbp1,Pik3cg,Lamb1,Cog5,Prkar2b,Slc26a3
12	49873750	59914749	3	gain	10040999	MD5658a	Gm22088,Rps11-ps4,Coch,Gm22663,Gpr33,Gm24859,Gm23296,n-R5s58,Gm22220,Gm24692,Sptssa,Gm24971,Gm22513,Rpl31-ps17,Gm22634,Gm23804,Gm25679,Gm26444,Gm24305,Gm22317,Cfl2,Gm27014,Gm20403,Gm24296,1700047I17Rik2,Rpl18a-ps1,Aldoart2,Insm2,Gm9812,Gm23394,Gm22296,Gm23799,Gm25917,Gm24685,Gm6265,Nkx2-1,Gm25760,C87198,Nkx2-9,Gm15524,Prps1l3,Gm11025,Gm2568,Foxa1,Rpl26-ps2,Clec14a,Gm22973,Pnn,Gm5786,Rpl21-ps3,Gm2…
12	51293750	59742999	3	gain	8449249	MD5649a	Rps11-ps4,Coch,Gm22663,Gpr33,Gm24859,Gm23296,n-R5s58,Gm22220,Gm24692,Sptssa,Gm24971,Gm22513,Rpl31-ps17,Gm22634,Gm23804,Gm25679,Gm26444,Gm24305,Gm22317,Cfl2,Gm27014,Gm20403,Gm24296,1700047I17Rik2,Rpl18a-ps1,Aldoart2,Insm2,Gm9812,Gm23394,Gm22296,Gm23799,Gm25917,Gm24685,Gm6265,Nkx2-1,Gm25760,C87198,Nkx2-9,Gm15524,Prps1l3,Gm11025,Gm2568,Foxa1,Rpl26-ps2,Clec14a,Gm22973,Pnn,Gm5786,Rpl21-ps3,Gm24233,Gm7…
12	68435000	87853249	3	gain	19418249	MD5658a	n-R5s61,Gm15571,Gm24499,Rps29,Rpl36al,Mgat2,9330151L19Rik,Gm9887,Arf6,Gm23018,Gm24449,Mir681,4930512B01Rik,4931403G20Rik,Gm6316,Gm22058,Gm3086,Gm23579,F730035M05Rik,Gm24474,Gm24857,Timm9,Gm22959,Gm7985,Gpr135,L3hypdh,Gm24466,Six1,Gm23910,Tmem30b,Gm5068,1700086L19Rik,Dbpht2,Gm11042,Mir5101,Gm7862,4930426I24Rik,Hspa2,Gm25563,Mir5135,Gm24010,Gpx2,Gm22696,Gm24775,Gm25926,Gm24070,Gm24994,Gm25225,Gm171…
12	88281250	92719499	3	gain	4438249	MD5658a	Gm7104,Gm5039,Gm10264,Gm23989,Gm26512,n-R5s65,Gm23195,Gm26477,Gm25776,Gm22015,Rpl31-ps1,Gm21614,Adck1,Dio2,5430427M07Rik,Gtf2a1,Gm8378,Gm16876,Sel1l,4930544I03Rik,Tshr,Ston2,Nrxn3,Cep128
12	97885250	114759749	3	gain	16874499	MD5658a	Gm25486,Rpl30-ps8,Gm19898,Gm20682,Gm23291,Gm26723,Gm25801,Gm8482,Mir1190,D130020L05Rik,Kif4-ps,Gm18848,Gm22749,Gm24542,Gm20701,Gm20702,Gm20036,Gm16339,Gm25203,Mir1936,Moap1,Cox8c,Fam181a,Gm15523,9330161L09Rik,Ifi27,Ifi27l2a,Ifi27l2b,Serpina6,Gm46,Gm5656,Gm17142,Gm17042,Serpina1d,Gm8893,Serpina1c,B430119L08Rik,Serpina4-ps1,Gm23289,Serpina3d-ps,Serpina3e-ps,Serpina3g,Serpina3k,Serpina3l-ps,Serpina3…
12	114798000	120029249	3	gain	5231249	MD5658a	Ighv1-30,Ighv1-31,Ighv1-34,Ighv1-36,Ighv1-37,Ighv1-39,Ighv1-42,Ighv1-43,Ighv1-47,Ighv8-4,Ighv1-49,Ighv8-5,Ighv1-50,Ighv1-52,Ighv1-53,Ighv8-6,Ighv1-54,Ighv1-55,Ighv1-56,Ighv1-58,Ighv1-59,Ighv1-61,Ighv1-62-1,Ighv1-62-2,Ighv1-62-3,Ighv8-9,Ighv1-63,Ighv1-64,Ighv8-11,Ighv1-66,Ighv1-67,Ighv1-69,Ighv8-12,Ighv1-71,Ighv1-72,Ighv8-13,Ighv1-73,Gm16710,Ighv8-14,Ighv1-75,Ighv1-76,Ighv1-77,Ighv1-78,Ighv1-80,Ig…
13	7311000	12382999	3	gain	5071999	MD5649a	Gm9742,Gm10357,Idi1,Gm22750,Rpl10a-ps2,Gm9745,Gm25274,Gm22115,Idi2,Gm23923,Gm23496,Gm24187,Chrm3,Gm23415,Gm25496,Gm26956,Gm5445,Wdr37,Gtpbp4,Larp4b,Gm23553,Gm26601,Zmynd11,Ryr2,Mtr,Actn2,Dip2c,Gm26861,Adarb2
13	15738750	16802999	3	gain	1064249	MD5649a	Gm22628,Inhba
13	17532750	68442499	1	loss	50909749	MD5649a	Mplkip,Mir466i,Gm24018,Gm18859,Vdac3-ps1,Gm26172,Tcrg-V7,Tcrg-V4,Tcrg-V6,Tcrg-V5,Trgj1,Tcrg-C1,Tcrg-V3,Trgj3,Tcrg-C3,Tcrg-C2,Trgj2,Trgv2,Gm16602,A530099J19Rik,Gm5446,Gm7611,Gm25605,Olfr1370,Olfr1369-ps1,Olfr263,Olfr1368,Gpx5,Gm11270,Olfr1367,4930470G03Rik,Mir1896,Nkapl,Gm23779,AK157302,Gm11273,Zfp389,Olfr1366,Olfr1535,Olfr1364,Olfr1362,Olfr11,Olfr1361,Olfr1360,Olfr1359,Hist1h2bl,Hist1h2ai,Hist1h3…
13	28272000	35023249	3	gain	6751249	MD5651a	Gm6081,Gm17528,Gm11362,Gm11364,Gm23729,Gm11365,Gm11368,Gm11367,Gm23206,Gm11366,Gm11369,Uqcrfs1,Gm11370,Hus1b,Gm5447,Gm11371,Gm11372,4930401O12Rik,Gm11374,Gm22330,Gm23351,A530084C06Rik,Foxq1,Gm11378,Foxf2,Gm25186,Gm11379,Foxc1,Gm11380,Gm11381,D930007J09Rik,Serpinb1-ps1,Gm11382,Serpinb6b,Serpinb1b,Gm11384,Gm11383,Serpinb9c,Gm11385,Gm11397,Gm11386,Gm11393,Gm25043,Gm11388,Gm11389,Gm26701,Gm11392,Gm11…
13	48436750	56178499	3	gain	7741749	MD5651a	A830005F24Rik,6720427I07Rik,Mirlet7d,Gm24111,Mirlet7a-1,Gm25232,Barx1,Ninj1,1110007C09Rik,Tes3-ps,Omd,Gm23086,Gm25394,Gm23482,Gm7251,Gm8674,Gm10784,Gm17611,Gm24300,Gm24017,Gm806,Mir683-2,Gm904,Gm23952,Gm8765,Gm22199,Nxnl2,Hist1h2al,Cks2,Gm22806,Gm23566,Gadd45g,Gm26651,n-R5s54,Msx2,Gm5449,Drd1a,Gm16578,Gm16248,Gm22668,Gm2830,Gm24195,Nop16,Higd2a,Sncb,Gm16249,Tspan17,Gm16250,5330429C05Rik,4930526F1…
13	68444750	120321999	1	loss	51877249	MD5649a	Gm26929,Gm26844,Gm4812,A530095I07Rik,Gm17108,Gm6132,Gm26018,8030423J24Rik,Mir466f-4,Rpl9-ps4,Gm20554,Gm10263,Ndufs6,Mrpl36,5430425J12Rik,Gm8062,Gm10126,Gm15912,Gm6263,Pdcd6,Gm16125,Lrrc14b,Zfp72,Gm10116,Mir692-2b,Hnrnpa1l2-ps,Mir682,Gm23012,Gm23127,Gm24163,Gm15528,Gm6311,Gm23319,Gpr150,Gm24025,Gm10760,Gm24519,Gm21959,Gm15740,Gm8185,Gm26088,Pou5f2,Nr2f1,Gm23019,Gm6317,Gm25383,Gm24863,Gm24635,17000…
14	3076500	6264749	1	loss	3188249	MD5650a	Gm17051,Gm10340,Gm17221,Gm4904,Gm17223,Gm10413,Gm26817,Gm8323,Gm8324,Gm17107,Gm2866,Gm3043,Gm2871,Gm2877,Gm26570,Gm2907,Gm17129,Gm3099,Gm11107,Gm17152,Gm3127,Gm11105,Gm3138,Gm17085,Gm17086,Gm3159,Gm17170,Gm17074,Gm3047,Gm8164,Gm17073,Gm7876,Gm3084,Gm3091,Gm3269,Gm8305,Gm8297,Gm3298,4930555G01Rik,Gm17069,Gm8279,Gm3317,Gm3140,Gm3326,Gm3339,Gm3542,Gm3348,Gm26746,Gm3532,Gm8266,Gm26731,Gm3344,Gm8265,G…
14	6323250	41338749	1	loss	35015499	MD5650a	Gm8340,Gm3466,Gm3642,Gm6356,Gm3685,Gm6676,Gm5797,Gm8374,Gm8379,Gm3755,Gm17121,Gm10128,Gm26661,Gm8396,Rpp14,Pdhb,Kctd6,Gm9800,Gm3833,Gm23438,Gm22053,Gm8429,Rpl21-ps4,Gm3839,Gm25466,Gm24578,Fezf2,n-R5s45,Gm5457,Gm15913,Rpl19-ps4,Gm25964,Psmd6,Olfr720,Olfr31,Olfr721-ps1,Oxsm,Gm24140,Gm6773,Nkiras1,Gm22350,Gm6781,Gm20678,Gm20699,Gm22499,Gm15916,Gm20677,Gm8582,Gm8584,Gm9637,Gm21738,Gm7352,4930469B13Ri…
14	41724250	42806249	1	loss	1081999	MD5650a	Gm7929,Gm17062,Gm7980,Gm9890,Gm6401,Gm3543,Gm17063,Gm2930,Gm7991,1700091H14Rik,Gm7951,Gm17064,Gm17027,Gm17166,Gm17165,Gm17038,Gm17026,Gm25208,Gm25892,Gm9611,Gm17164,Gm2951,Gm2959,Gm2966,Gm8024,Gm8032,Gm17204,Gm25228,Gm23620,Gm3633,Gm10378,Gm17162,Gm5929,Gm17161,Gm3015,Gm3025,1700049E17Rik1,1700024B05Rik,Gm3573,Gm7995,Gm8005,Gm8020,Gm10377,Gm8011,Gm17124,Gm3008
14	43532500	53035499	1	loss	9502999	MD5650a	Gm3216,Gm17654,Gm3221,Gm10375,Gm8046,Gm8161,Gm8165,Gm9672,Gm17208,Gm7324,Gm16506,Gm6526,Gm9587,Gm8180,Ear-ps12,Ang-ps2,Ear-ps9,Ear-ps8,Ang-ps3,Ear10,Gm9550,Ear-ps7,Ear-ps10,Ang6,Gm8194,Gm3287,Ear-ps2,Ang-ps1,Gm16545,Ear2,Gm3327,Gm8212,Gm8224,Gm3370,Gm3371,Gm8232,Gm17184,BC061237,Gm17093,Gm5624,Gm8247,Gm16439,Gm8256,Gm9593,Gm21754,Gm6541,Gm8267,Gm17070,Ptgdr,Gm15765,Gm25353,Gm22637,Mir5131,A530076…
14	53146750	87119999	1	loss	33973249	MD5650a	Trav12n-1,Trav14n-1,Gm6755,Trav15n-1,Trav9n-2,Trav4n-3,Rps19-ps1,Trav12n-2,Trav9n-3,Trav5n-3,Trav12n-3,Trav13n-2,Trav14n-2,Trav15n-2,Trav3n-3,Trav9n-4,Trav4n-4,Trav5n-4,Trav6n-7,Trav7n-6,Trav13n-3,Trav16n,Trav13n-4,Trav14n-3,Trav7-2,Trav4-2,Trav6-3,Trav7-3,Trav6-4,Trav7-4,Trav8-1,Trav9-1,Trav6-5,Trav10,Trav6-6,Trav11,Trav12-1,Trav13-1,Trav14-1,Trav15-1-dv6-1,Trav9-2,Trav4-3,Trav12-2,Trav12-3,Trav…
14	87199250	124802249	1	loss	37602999	MD5650a	Gm23278,Rps3a2,Gm26405,Gm9274,Pcdh20,Gm25886,Gm25415,Gm10110,Gm25495,Gm23225,Gm24127,Gm23509,Gm23324,Gm24680,4921530L21Rik,Gm15515,Gm24043,Gm25133,Gm24770,Gm23276,Gm25831,Gm16331,Gm26006,Gm26139,Gm27034,Rpl36a-ps1,Gm22984,Gm25130,Gm22970,Gm5958,Gm16260,Gm26367,Gm24345,Gm22401,Gm23538,1700110M21Rik,Gm26173,Commd6,Gm9922,Gm22347,Gm23764,Gm26778,Kctd12,Mir5130,Gm4654,Gm22877,Gm22021,Gm25724,Gm24280,…
15	3049750	9292749	3	gain	6242999	MD5655a	Gm22031,Gm4823,Gm23228,Fbxo4,AW549877,BC037032,Gm15632,Gm25652,Gm16077,Card6,Rpl37,Snord72,Gm10250,Gm23139,Dab2,Gm23218,Gm7666,Gm16030,Gm24144,Gm2348,Gm5210,Ccdc152,Gm2093,C6,Mroh2b,C7,Prkaa1,Gm15938,Ttc33,Gm15937,Gm16311,C9,Fyb,Gm2245,Rictor,Lifr,Gm16029,Gdnf,Nadk2,Skp2,Sepp1,Ghr,Oxct1,Plcxd3,Osmr,Wdr70,Nup155,2410089E03Rik,Gm2310,Slc1a3,Ranbp3l,Lmbrd2,Ugt3a1,Ptger4,Egflam,Nipbl
15	3049750	9293499	3	gain	6243749	MD5650a	Gm22031,Gm4823,Gm23228,Fbxo4,AW549877,BC037032,Gm15632,Gm25652,Gm16077,Card6,Rpl37,Snord72,Gm10250,Gm23139,Dab2,Gm23218,Gm7666,Gm16030,Gm24144,Gm2348,Gm5210,Ccdc152,Gm2093,C6,Mroh2b,C7,Prkaa1,Gm15938,Ttc33,Gm15937,Gm16311,C9,Fyb,Gm2245,Rictor,Lifr,Gm16029,Gdnf,Nadk2,Skp2,Sepp1,Ghr,Oxct1,Plcxd3,Osmr,Wdr70,Nup155,2410089E03Rik,Gm2310,Slc1a3,Ranbp3l,Lmbrd2,Ugt3a1,Ptger4,Egflam,Nipbl
15	4936500	8800999	3	gain	3864499	MD5649a	Gm25652,Gm16077,Card6,Rpl37,Snord72,Gm10250,Gm23139,Dab2,Gm23218,Gm7666,Gm16030,Gm24144,Gm2348,Mroh2b,C7,Prkaa1,Gm15938,Ttc33,Gm15937,Gm16311,C9,Fyb,Gm2245,Rictor,Lifr,Gm16029,Gdnf,Osmr,Wdr70,Nup155,2410089E03Rik,Gm2310,Slc1a3,Ptger4,Egflam,Nipbl
15	6394000	8453249	3	gain	2059249	MD5660a	Gm23218,Gm7666,Gm16030,Gm24144,C9,Fyb,Gm2245,Rictor,Lifr,Gm16029,Gdnf,Dab2,Osmr,Wdr70,Nup155,2410089E03Rik,Egflam,Nipbl
15	9311500	13685499	3	gain	4373999	MD5650a	Gm26350,Rad1,Gm17044,Gm8174,4930556M19Rik,Rxfp3,Gm24844,Gm24074,Gm25713,Mir1898,1810049J17Rik,Gm24135,Gm2606,Gm24302,Gm24664,Ugt3a2,Il7r,Agxt2,Dnajc21,Ttc23l,C1qtnf3,Amacr,Tars,Npr3,Sub1,Zfr,Mtmr12,Golph3,6030458C11Rik,Ugt3a1,Spef2,Prlr,Gm21973,Rai14,Slc45a2,Adamts12,Drosha,Cdh6,Capsl,Brix1,Pdzd2
15	9311500	64673749	3	gain	55362249	MD5655a	Gm26350,Rad1,Gm17044,Gm8174,4930556M19Rik,Rxfp3,Gm24844,Gm24074,Gm25713,Mir1898,1810049J17Rik,Gm24135,Gm2606,Gm24302,Gm24664,Gm9630,Gm24080,Gm22104,Gm25550,Gm22032,Gm22895,Gm24713,Gm8318,Gm25976,Acot10,Gm25711,Gm25101,Gm5803,Gm19840,Gm24656,Gm23980,Gm22810,9230109A22Rik,Gm5468,Gm2862,Gm6576,Gm23903,Mir3964,Gm23033,Gm24554,Gm23327,Gm26163,Gm23956,Gm24487,Gm26416,Fam136b-ps,Ropn1l,Gm6361,Cct5,Snord…
15	10119250	13635249	3	gain	3515999	MD5660a	Rad1,Gm17044,Gm8174,4930556M19Rik,Rxfp3,Gm24844,Gm24074,Gm25713,Mir1898,1810049J17Rik,Gm24135,Gm2606,Gm24302,Gm24664,Agxt2,Dnajc21,Ttc23l,C1qtnf3,Amacr,Tars,Npr3,Sub1,Zfr,Mtmr12,Golph3,6030458C11Rik,Prlr,Gm21973,Rai14,Slc45a2,Adamts12,Drosha,Cdh6,Brix1,Pdzd2
15	11468250	14159749	3	gain	2691499	MD5649a	Gm24074,Gm25713,Mir1898,1810049J17Rik,Gm24135,Gm2606,Gm24302,Gm24664,Npr3,Sub1,Zfr,Mtmr12,Golph3,6030458C11Rik,Drosha,Cdh6,Pdzd2
15	24357750	45047749	3	gain	20689999	MD5650a	Gm22810,9230109A22Rik,Gm5468,Gm2862,Gm6576,Gm23903,Mir3964,Gm23033,Gm24554,Gm23327,Gm26163,Gm23956,Gm24487,Gm26416,Fam136b-ps,Ropn1l,Gm6361,Cct5,Snord123,1700084J12Rik,Gm24476,Gm24500,Gm25809,9430069I07Rik,Rpl30,Gm24523,Gm22208,Kcns2,Osr2,Gm24771,Mir599,Mir875,Gm25372,Gm18889,Gm22979,Gm23754,Rpl7a-ps3,Gm25303,Gm10384,Zfp706,Gm16136,Gm16137,Gm16138,Gm23654,Gm15941,Gm8668,Gm3267,Gm24833,Rps19-ps5,G…
15	24837250	28551999	3	gain	3714749	MD5660a	9230109A22Rik,Gm5468,Gm2862,Gm6576,Gm23903,Gm2824,Basp1,Zfp622,Fam105b,Myo10,Fam134b,March11,Fbxl7,Ank,Fam105a,Trio,Dnah5
15	30275750	32700999	3	gain	2425249	MD5660a	Gm23956,Gm24487,Gm26416,Fam136b-ps,Ropn1l,Gm6361,Cct5,Snord123,Dap,Fam173b,Tas2r119,Ankrd33b,Cmbl,0610007N19Rik,Ctnnd2,March6,Sema5a
15	33837750	39407249	3	gain	5569499	MD5649a	Gm24500,Gm25809,9430069I07Rik,Rpl30,Gm24523,Gm22208,Kcns2,Osr2,Gm24771,Mir599,Mir875,Gm25372,Gm18889,Gm22979,Gm23754,Rpl7a-ps3,Gm25303,Gm10384,Zfp706,Gm16136,Gm16137,Gm16138,Gm23654,Gm15941,Gm8668,Gm3267,Gm24833,Rps19-ps5,Gm3362,Gm22353,Gm24098,Gm8705,Klf10,Gm26863,Gm24789,Cthrc1,n-R5s39,Gm9522,Gm25381,Mtdh,Laptm4b,Hrsp12,Pop1,Cox6c,Fbxo43,Spag1,Rnf19a,Ankrd46,Snx31,Pabpc1,Ywhaz,Gm26766,4930447A1…
15	34106000	41911749	3	gain	7805749	MD5660a	Gm24500,Gm25809,9430069I07Rik,Rpl30,Gm24523,Gm22208,Kcns2,Osr2,Gm24771,Mir599,Mir875,Gm25372,Gm18889,Gm22979,Gm23754,Rpl7a-ps3,Gm25303,Gm10384,Zfp706,Gm16136,Gm16137,Gm16138,Gm23654,Gm15941,Gm8668,Gm3267,Gm24833,Rps19-ps5,Gm3362,Gm22353,Gm24098,Gm8705,Klf10,Gm26863,Gm24789,Cthrc1,n-R5s39,Gm9522,Gm25381,Gm16291,9330182O14Rik,Gm25958,4930555K19Rik,Abra,Mtdh,Laptm4b,Hrsp12,Pop1,Cox6c,Fbxo43,Spag1,Rn…
15	40778000	63992249	3	gain	23214249	MD5652a	4930555K19Rik,Abra,Gm24751,Gm9658,Gm22037,Tmem74,Gm24903,Gm25093,Gm22392,A930017M01Rik,Gm24768,Gm23343,Gm5471,Kcnv1,Gm5472,Gm26063,Gm23562,4930548G14Rik,Gm23665,Gm16300,Gm23530,Gm25007,Gm23185,Gm23848,Mir1907,Utp23,Aard,Gm23545,Gm23267,Gm23433,Gm23200,Gm7489,Gm26933,Gm5215,Nov,Gm7577,Gm26684,Gm9920,Gm26296,Gm26178,Gm16006,Gm22299,Gm23475,Gm22488,Klhl38,Gm23789,Gm20712,Gm24041,Ube2d4,Trmt12,Ndufb9…
15	50644000	56033249	3	gain	5389249	MD5660a	Mir1907,Utp23,Aard,Gm23545,Gm23267,Gm23433,Gm23200,Gm7489,Gm26933,Gm5215,Nov,Gm7577,Gm26684,Gm9920,Gm26296,Eif3h,Rad21,Gm10020,Med30,Colec10,Mal2,Dscc1,Mrpl13,Trps1,Slc30a8,Ext1,Tnfrsf11b,Enpp2,Taf2,Deptor,Col14a1,Sntb1,Samd12,Mtbp
15	51069500	55577249	3	gain	4507749	MD5649a	Utp23,Aard,Gm23545,Gm23267,Gm23433,Gm23200,Gm7489,Gm26933,Gm5215,Nov,Gm7577,Gm26684,Gm9920,Gm26296,Eif3h,Rad21,Gm10020,Med30,Colec10,Mal2,Dscc1,Mrpl13,Slc30a8,Ext1,Tnfrsf11b,Enpp2,Taf2,Deptor,Col14a1,Samd12,Mtbp
15	57438500	64673749	3	gain	7235249	MD5649a	Gm16006,Gm22299,Gm23475,Gm22488,Klhl38,Gm23789,Gm20712,Gm24041,Ube2d4,Trmt12,Ndufb9,Gm5045,Gm7083,Gm7713,4933412E24Rik,Gm25875,Gm23835,Fam84b,9930014A18Rik,A1bg,Gm24696,Myc,H2afy3,Gm24810,Gm22521,Gm25702,Gm5473,Gm25628,Gm20717,9330154K18Rik,Derl1,Fam83a,Atad2,Wdyhv1,Gm15943,Anxa13,D15Ertd621e,Tmem65,Rnf139,Tatdn1,Zfp572,Sqle,E430025E21Rik,Trib1,Gsdmc,Gsdmcl1,Gsdmc3,Gsdmc4,Slc22a22,Zhx2,Tbc1d31,91…
15	57454750	68599249	3	gain	11144499	MD5660a	Gm16006,Gm22299,Gm23475,Gm22488,Klhl38,Gm23789,Gm20712,Gm24041,Ube2d4,Trmt12,Ndufb9,Gm5045,Gm7083,Gm7713,4933412E24Rik,Gm25875,Gm23835,Fam84b,9930014A18Rik,A1bg,Gm24696,Myc,H2afy3,Gm24810,Gm22521,Gm25702,Gm5473,Gm25628,Gm20717,Gm5046,Gm23907,Gm20405,Gm2991,Gm17140,Gm17035,Gm10240,Gm26621,Mir30b,Mir30d,9330154K18Rik,Derl1,Fam83a,Atad2,Wdyhv1,Gm15943,Anxa13,D15Ertd621e,Tmem65,Rnf139,Tatdn1,Zfp572,S…
15	64678250	103759999	3	gain	39081749	MD5655a	Gm5046,Gm23907,Gm20405,Gm2991,Gm17140,Gm17035,Gm10240,Gm26621,Mir30b,Mir30d,Gm25987,Gm24834,Gm7125,Gm24232,Gm23987,Gm22519,Gm23217,Gm24390,Gm26322,Gm3150,Chrac1,Mir151,Gm24787,Gm22106,Gm3244,Gm6569,Gm7935,Gm15387,Gm26117,Arc,Jrk,4933427E11Rik,Psca,Them6,Lypd2,Lynx1,Ly6d,Ly6k,Gml,Hemt1,Cyp11b1,Cyp11b2,2010109I03Rik,Ly6i,Ly6a,Ly6c1,Ly6c2,Ly6g,Gm10238,Ly6f,9030619P08Rik,Gm20654,Gpihbp1,Zfp41,Gm15945…
15	64678250	75085249	3	gain	10406999	MD5652a	Gm5046,Gm23907,Gm20405,Gm2991,Gm17140,Gm17035,Gm10240,Gm26621,Mir30b,Mir30d,Gm25987,Gm24834,Gm7125,Gm24232,Gm23987,Gm22519,Gm23217,Gm24390,Gm26322,Gm3150,Chrac1,Mir151,Gm24787,Gm22106,Gm3244,Gm6569,Gm7935,Gm15387,Gm26117,Arc,Jrk,4933427E11Rik,Psca,Them6,Lypd2,Lynx1,Ly6d,Ly6k,Gml,Hemt1,Cyp11b1,Cyp11b2,2010109I03Rik,Ly6i,Ly6a,Ly6c1,Oc90,Tmem71,Sla,Wisp1,Ndrg1,Gm20732,Gm16308,Kcnk9,Slc45a4,Gpr20,Ptp…
15	71669750	86560249	3	gain	14890499	MD5660a	Gm22519,Gm23217,Gm24390,Gm26322,Gm3150,Chrac1,Mir151,Gm24787,Gm22106,Gm3244,Gm6569,Gm7935,Gm15387,Gm26117,Arc,Jrk,4933427E11Rik,Psca,Them6,Lypd2,Lynx1,Ly6d,Ly6k,Gml,Hemt1,Cyp11b1,Cyp11b2,2010109I03Rik,Ly6i,Ly6a,Ly6c1,Ly6c2,Ly6g,Gm10238,Ly6f,9030619P08Rik,Gm20654,Gpihbp1,Zfp41,Gm15945,Mafa,Gm23747,Gm9568,Gsdmd,Mroh6,Naprt1,Tigd5,Pycrl,Tsta3,Zfp623,Ccdc166,Mapk15,Gm23027,Gm25720,Mir1942,Grina,Gm108…
15	72406250	86570749	3	gain	14164499	MD5649a	Gm24390,Gm26322,Gm3150,Chrac1,Mir151,Gm24787,Gm22106,Gm3244,Gm6569,Gm7935,Gm15387,Gm26117,Arc,Jrk,4933427E11Rik,Psca,Them6,Lypd2,Lynx1,Ly6d,Ly6k,Gml,Hemt1,Cyp11b1,Cyp11b2,2010109I03Rik,Ly6i,Ly6a,Ly6c1,Ly6c2,Ly6g,Gm10238,Ly6f,9030619P08Rik,Gm20654,Gpihbp1,Zfp41,Gm15945,Mafa,Gm23747,Gm9568,Gsdmd,Mroh6,Naprt1,Tigd5,Pycrl,Tsta3,Zfp623,Ccdc166,Mapk15,Gm23027,Gm25720,Mir1942,Grina,Gm10872,Mir3079,Smpd5…
15	75087000	97479999	3	gain	22392999	MD5652a	Ly6c2,Ly6g,Gm10238,Ly6f,9030619P08Rik,Gm20654,Gpihbp1,Zfp41,Gm15945,Mafa,Gm23747,Gm9568,Gsdmd,Mroh6,Naprt1,Tigd5,Pycrl,Tsta3,Zfp623,Ccdc166,Mapk15,Gm23027,Gm25720,Mir1942,Grina,Gm10872,Mir3079,Smpd5,Exosc4,Rps6-ps1,Cyc1,Maf1,Fam203a,Tssk5,Scx,Dgat1,Scrt1,Fbxl6,Slc52a2,Cpsf1,Slc39a4,Vps28,Foxh1,Gpt,Mfsd3,Lrrc14,Lrrc24,C030006K11Rik,Gm17271,Commd5,Rpl8,Zfp647,1110038F14Rik,Gm24753,Gm24056,Gm20688,A…
15	76975000	97480249	3	gain	20505249	MD5651a	Gm24753,Gm24056,Gm20688,Apol9a,Gm6506,Gm8221,Apol11b,Apol9b,Apol8,Gm22107,Eif3d,Gm17638,Gm26329,Tst,Il2rb,Sstr3,Gm6723,Cdc42ep1,Lgals2,Gm26634,1700027A07Rik,Pdxp,Lgals1,H1f0,Ankrd54,Gm25072,Sox10,Slc16a8,Gm17209,Mir1943,Kdelr3,Gm25752,Cby1,Tomm22,n-R5s40,Cbx6,Rpl3,Snord83b,Gm22077,Gm24204,Atf4,Rps19bp1,Gm23220,Mir5113,Gm6612,Gm25131,4930483J18Rik,Mchr1,Dnajb7,Gm17025,Rbx1,Gm5218,Gm23880,Gm22067,G…
15	94565750	103759999	3	gain	9194249	MD5660a	Gm25546,Gm23129,Gm24668,Gm8849,A130051J06Rik,Gm25070,Gm25397,Gm22045,Gm8888,Amigo2,Gm16256,Slc48a1,Gm22202,Tmem106c,Gm25668,Gm26513,AI836003,Olfr287,Olfr286,H1fnt,Olfr285,Olfr284,Olfr283,Olfr282,Olfr281,Lalba,Olfr279,Snora34,Snora2b,9330020H09Rik,Cacnb3,Fkbp11,Wnt10b,Wnt1,Ddn,Rhebl1,Tuba1b,Tuba1a,4930578M01Rik,Gm8973,Tuba1c,Troap,C1ql4,Dnajc22,Gm25183,Gm25057,Mcrs1,Gm25999,Gm22951,Bcdin3d,Gm5808,…
15	95360250	96465249	3	gain	1104999	MD5649a	Gm24668,Gm8849,A130051J06Rik,Gm25070,Gm25397,Dbx2,Gm17546,4833422M21Rik,Scaf11,Ano6,D030018L15Rik,2610037D02Rik,Arid2,Nell2
15	97486500	103758249	3	gain	6271749	MD5652a	Gm16256,Slc48a1,Gm22202,Tmem106c,Gm25668,Gm26513,AI836003,Olfr287,Olfr286,H1fnt,Olfr285,Olfr284,Olfr283,Olfr282,Olfr281,Lalba,Olfr279,Snora34,Snora2b,9330020H09Rik,Cacnb3,Fkbp11,Wnt10b,Wnt1,Ddn,Rhebl1,Tuba1b,Tuba1a,4930578M01Rik,Gm8973,Tuba1c,Troap,C1ql4,Dnajc22,Gm25183,Gm25057,Mcrs1,Gm25999,Gm22951,Bcdin3d,Gm5808,Aqp5,Aqp6,Gm17349,Gm16537,Gpd1,Cox14,Gm25897,Gm4468,Gm9763,Gm23133,Mettl7a1,Mettl7a…
15	97486500	103759999	3	gain	6273499	MD5651a	Gm16256,Slc48a1,Gm22202,Tmem106c,Gm25668,Gm26513,AI836003,Olfr287,Olfr286,H1fnt,Olfr285,Olfr284,Olfr283,Olfr282,Olfr281,Lalba,Olfr279,Snora34,Snora2b,9330020H09Rik,Cacnb3,Fkbp11,Wnt10b,Wnt1,Ddn,Rhebl1,Tuba1b,Tuba1a,4930578M01Rik,Gm8973,Tuba1c,Troap,C1ql4,Dnajc22,Gm25183,Gm25057,Mcrs1,Gm25999,Gm22951,Bcdin3d,Gm5808,Aqp5,Aqp6,Gm17349,Gm16537,Gpd1,Cox14,Gm25897,Gm4468,Gm9763,Gm23133,Mettl7a1,Mettl7a…
15	97487000	103759999	3	gain	6272999	MD5649a	Gm16256,Slc48a1,Gm22202,Tmem106c,Gm25668,Gm26513,AI836003,Olfr287,Olfr286,H1fnt,Olfr285,Olfr284,Olfr283,Olfr282,Olfr281,Lalba,Olfr279,Snora34,Snora2b,9330020H09Rik,Cacnb3,Fkbp11,Wnt10b,Wnt1,Ddn,Rhebl1,Tuba1b,Tuba1a,4930578M01Rik,Gm8973,Tuba1c,Troap,C1ql4,Dnajc22,Gm25183,Gm25057,Mcrs1,Gm25999,Gm22951,Bcdin3d,Gm5808,Aqp5,Aqp6,Gm17349,Gm16537,Gpd1,Cox14,Gm25897,Gm4468,Gm9763,Gm23133,Mettl7a1,Mettl7a…
16	47031250	48924249	1	loss	1892999	MD5658a	Gm6912,Gm24651,Gm25318,Gm25339,Gm7275,Gm7204,Dppa4,n-R5s36,Retnlb,Retnla,Dppa2,Retnlg,Dzip3,Morc1,Trat1
16	60179750	71575999	1	loss	11396249	MD5658a	Gm24755,Gm4660,Gm9017,Gm27001,Gm17065,Gm23852,Gm17054,n-R5s37,Gm9027,Gm17192,Gm24164,Gm25986,Gm22769,Csnka2ip,Cggbp1,Gm9061,Gm23374,Gm22429,Gm23659,Pou1f1,Gm22217,Gm22448,1700010K23Rik,Gm20469,Gm15828,Gm24681,Gm23591,4930423O20Rik,Gm24968,Gm9816,Arl13b,Stx19,4930453N24Rik,Zfp654,Chmp2b,Vgll3,4933411O13Rik,Nsun3,Epha3,Speer2,Gbe1,Epha6,Pros1,Htr1f,Cadm2
16	79409500	83936499	1	loss	4526999	MD5658a	Rps19-ps12,Gm23083,Gm24773,Gm26023,Gm23355,Gm21833,Rpl21-ps5,Ncam2
17	3019750	13173749	3	gain	10153999	MD5653a	Gm10232,Gm16569,Gm5479,Gm25909,Cldn20,Gm23186,Gm22475,Gm26595,Gm26622,Gtf2h5,Gm5812,Gm22774,Gm15590,n-R5s26,Ppp1r2-ps6,Dynlt1a,Dynlt1b,Tmem181b-ps,Mir692-1,Tagap1,Gm25119,Ttll2,Gm26057,Gm25872,Gm22416,Prr18,Gm17087,Gm8492,Gm17728,Qk,Tdgf1-ps2,Gm24794,Gm23833,Gm16574,Gm7162,Gm24085,Mrpl18,Tcp1,Gm26130,Snora20,Gm15946,Gpr31b,Gm23050,Pisd-ps2,Tmem242,3300005D01Rik,Gm10231,Serac1,Ppp1r2-ps1,Dynlt1c,T…
17	3019750	13173749	3	gain	10153999	MD5660a	Gm10232,Gm16569,Gm5479,Gm25909,Cldn20,Gm23186,Gm22475,Gm26595,Gm26622,Gtf2h5,Gm5812,Gm22774,Gm15590,n-R5s26,Ppp1r2-ps6,Dynlt1a,Dynlt1b,Tmem181b-ps,Mir692-1,Tagap1,Gm25119,Ttll2,Gm26057,Gm25872,Gm22416,Prr18,Gm17087,Gm8492,Gm17728,Qk,Tdgf1-ps2,Gm24794,Gm23833,Gm16574,Gm7162,Gm24085,Mrpl18,Tcp1,Gm26130,Snora20,Gm15946,Gpr31b,Gm23050,Pisd-ps2,Tmem242,3300005D01Rik,Gm10231,Serac1,Ppp1r2-ps1,Dynlt1c,T…
17	3019750	7561999	3	gain	4542249	MD5649a	Gm10232,Gm16569,Gm5479,Gm25909,Cldn20,Gm23186,Gm22475,Gm26595,Gm26622,Gtf2h5,Gm5812,Gm22774,Gm15590,n-R5s26,Ppp1r2-ps6,Dynlt1a,Dynlt1b,Tmem181b-ps,Mir692-1,Tagap1,Gm25119,Ttll2,Gm26057,Pisd-ps2,Tmem242,3300005D01Rik,Gm10231,Serac1,Ppp1r2-ps1,Dynlt1c,Tmem181c-ps,Dynlt1f,Ezr,Rnaset2b,Gm9992,Tiam2,Tfb1m,Nox3,Gm15599,Zdhhc14,Snx9,Synj2,Tulp4,Gm26848,Sytl3,Gm2885,Rsph3b,Gm1604b,Rps6ka2,Scaf8,Arid1b,Tm…
17	13459750	15533999	3	gain	2074249	MD5660a	Gm16050,Gm8603,Smok4a,Gm26375,Gm24867,Gm16052,Gm16049,Gm3355,Gm7168,Dact2,Gm3222,Gm23352,Gm3435,A930024N18Rik,Pdcd2,Gm16046,Wdr27,1600012H06Rik,Phf10,Gm3417,9030025P20Rik,Gm3448,Tcte3,Ermard,Gm5091,Dll1,Fam120b,Psmb1,Tbp,Mllt4,Smoc2,Gm7393,2700054A10Rik,Tcte2,Thbs2
17	13459750	18203749	3	gain	4743999	MD5649a	Gm16050,Gm8603,Smok4a,Gm26375,Gm24867,Gm16052,Gm16049,Gm3355,Gm7168,Dact2,Gm3222,Gm23352,Gm3435,A930024N18Rik,Pdcd2,Gm6686,Gm25598,BC002059,Oaz1-ps,Gm26873,Gm23837,Mir99b,Gm25927,Mir125a,Has1,Fpr1,Gm7535,Gm16046,Wdr27,1600012H06Rik,Phf10,Gm3417,9030025P20Rik,Gm3448,Tcte3,Ermard,Gm5091,Dll1,Fam120b,Psmb1,Tbp,Prdm9,Rgmb,Zfp960,Zfp97,Gm6712,Riok2,Vmn2r90,4930546H06Rik,Fpr2,Fpr-rs4,Vmn2r124,Vmn2r92,M…
17	13459750	18586499	3	gain	5126749	MD5653a	Gm16050,Gm8603,Smok4a,Gm26375,Gm24867,Gm16052,Gm16049,Gm3355,Gm7168,Dact2,Gm3222,Gm23352,Gm3435,A930024N18Rik,Pdcd2,Gm6686,Gm25598,BC002059,Oaz1-ps,Gm26873,Gm23837,Mir99b,Gm25927,Mir125a,Has1,Fpr1,Gm7535,Vmn2r-ps114,Gm16046,Wdr27,1600012H06Rik,Phf10,Gm3417,9030025P20Rik,Gm3448,Tcte3,Ermard,Gm5091,Dll1,Fam120b,Psmb1,Tbp,Prdm9,Rgmb,Zfp960,Zfp97,Gm6712,Riok2,Vmn2r90,4930546H06Rik,Fpr2,Fpr-rs4,Vmn2r1…
17	20464000	35399749	3	gain	14935749	MD5660a	Vmn1r225,Gm5145,Fpr-rs3,Vmn1r226,Vmn1r227,Vmn1r228,Vmn1r229,Vmn1r230,Vmn1r231,Vmn1r232,Vmn1r-ps144,Vmn1r-ps145,Vmn1r233,Vmn1r-ps146,Gm6811,Gm7732,Gm7736,Gm7742,Vmn1r-ps147,Vmn1r234,Vmn1r-ps148,Vmn1r235,Vmn1r-ps149,Gm26384,Vmn1r236,Vmn1r237,Vmn1r-ps150,Gm26753,Gm10509,Gm10226,4930515G13Rik,Gm9818,Gm7805,Gm7809,Gm9772,Gm7052,Gm24606,Gm9805,Gm5224,Gm18415,Gm18396,Gm18397,Gm18416,Vmn2r-ps132,Casp16,G…
17	20668250	23475249	3	gain	2806999	MD5649a	Vmn1r226,Vmn1r227,Vmn1r228,Vmn1r229,Vmn1r230,Vmn1r231,Vmn1r232,Vmn1r-ps144,Vmn1r-ps145,Vmn1r233,Vmn1r-ps146,Gm6811,Gm7732,Gm7736,Gm7742,Vmn1r-ps147,Vmn1r234,Vmn1r-ps148,Vmn1r235,Vmn1r-ps149,Gm26384,Vmn1r236,Vmn1r237,Vmn1r-ps150,Gm26753,Gm10509,Gm10226,4930515G13Rik,Gm9818,Gm7805,Gm7809,Gm9772,Gm7052,Gm24606,Gm9805,Gm5224,Gm18415,Gm18396,Gm18397,Gm18416,Vmn2r-ps132,Ppp2r1a,Zfp160,Zfp677,Zfp54,Zfp5…
17	20668750	35402999	3	gain	14734249	MD5653a	Vmn1r226,Vmn1r227,Vmn1r228,Vmn1r229,Vmn1r230,Vmn1r231,Vmn1r232,Vmn1r-ps144,Vmn1r-ps145,Vmn1r233,Vmn1r-ps146,Gm6811,Gm7732,Gm7736,Gm7742,Vmn1r-ps147,Vmn1r234,Vmn1r-ps148,Vmn1r235,Vmn1r-ps149,Gm26384,Vmn1r236,Vmn1r237,Vmn1r-ps150,Gm26753,Gm10509,Gm10226,4930515G13Rik,Gm9818,Gm7805,Gm7809,Gm9772,Gm7052,Gm24606,Gm9805,Gm5224,Gm18415,Gm18396,Gm18397,Gm18416,Vmn2r-ps132,Casp16,Gm26695,Ccdc64b,Thoc6,Tnf…
17	23478750	35402999	3	gain	11924249	MD5649a	Casp16,Gm26695,Ccdc64b,Thoc6,Tnfrsf12a,Cldn6,Cldn9,Pkmyt1,Paqr4,Kremen2,9530082P21Rik,Flywch2,D930048G16Rik,Mir5125,Tceb2,Prss33,Dcpp1,Dcpp3,Sbp,Prss30,Prss22,Gm25092,Gm5225,Prss27,Amdhd2,Ntn3,Mir5134,Gm24427,Gm25618,Rnps1,Dnase1l2,Pgp,Bricd5,Rab26,2610019E17Rik,Gm23519,Gm24589,Nthl1,Syngr3,Gfer,Noxo1,Rnf151,Rps2,Snhg9,Snora78,Snora64,Rpl3l,Fahd1,Igfals,Nubp2,Eme2,Mrps34,Nme3,Ptx4,BC003965,Gnptg,…
17	35462500	37275749	3	gain	1813249	MD5660a	Gm20527,Pou5f1,Gm19553,Tcf19,Psors1c2,Gm9613,2300002M23Rik,Dpcr1,Gm20483,Vars2,Gm23864,Gm4577,Gm20443,4833427F10Rik,Ier3,Tubb5,Ppp1r18,Atat1,Mir1894,Gm9840,Gm8801,Mir877,Gnl1,Gm20508,H2-T23,H2-T22,Gm11127,Gm8810,H2-Bl,Gm20530,Gm8815,BC023719,H2-T10,Gm9574,Gm6659,Gm8909,Gm20478,Gm6623,Gm20495,H2-T3,Gm4246,Gm20447,Gm8835,Gm5682,Gm20392,Gm10074,Gm20545,Gm18604,Gm20391,Gm22453,Gm4252,Gm20546,Gm6633,T…
17	35462750	37145499	3	gain	1682749	MD5649a	Gm20527,Pou5f1,Gm19553,Tcf19,Psors1c2,Gm9613,2300002M23Rik,Dpcr1,Gm20483,Vars2,Gm23864,Gm4577,Gm20443,4833427F10Rik,Ier3,Tubb5,Ppp1r18,Atat1,Mir1894,Gm9840,Gm8801,Mir877,Gnl1,Gm20508,H2-T23,H2-T22,Gm11127,Gm8810,H2-Bl,Gm20530,Gm8815,BC023719,H2-T10,Gm9574,Gm6659,Gm8909,Gm20478,Gm6623,Gm20495,H2-T3,Gm4246,Gm20447,Gm8835,Gm5682,Gm20392,Gm10074,Gm20545,Gm18604,Gm20391,Gm22453,Gm4252,Gm20546,Gm6633,T…
17	35462750	37416499	3	gain	1953749	MD5653a	Gm20527,Pou5f1,Gm19553,Tcf19,Psors1c2,Gm9613,2300002M23Rik,Dpcr1,Gm20483,Vars2,Gm23864,Gm4577,Gm20443,4833427F10Rik,Ier3,Tubb5,Ppp1r18,Atat1,Mir1894,Gm9840,Gm8801,Mir877,Gnl1,Gm20508,H2-T23,H2-T22,Gm11127,Gm8810,H2-Bl,Gm20530,Gm8815,BC023719,H2-T10,Gm9574,Gm6659,Gm8909,Gm20478,Gm6623,Gm20495,H2-T3,Gm4246,Gm20447,Gm8835,Gm5682,Gm20392,Gm10074,Gm20545,Gm18604,Gm20391,Gm22453,Gm4252,Gm20546,Gm6633,T…
17	39848750	84459249	3	gain	44610499	MD5653a	Gm26924,AY036118,Gm21946,Gm26376,Gm7148,Pgk2,Gm17495,Gm5494,Gm23078,Gm6771,Gm25135,Ankrd66,1700071M16Rik,Tdrd6,Gm25783,Gm24532,Enpp5,Gm16317,n-R5s27,Gm10497,Gm24979,B230354K17Rik,Gm9104,Nfkbie,Slc35b2,Hsp90ab1,Gm17080,Gm7325,Gm25008,Gm16172,1600014C23Rik,Mad2l1bp,Gtpbp2,Mir693,Gm22474,Polr1c,Lrrc73,Gm26785,Gm23037,Crip3,Gm5093,Klc4,Mrpl2,Rrp36,Mea1,Pex6,2310039H08Rik,A330017A19Rik,Gm23657,Gm16494…
17	40562000	48707249	3	gain	8145249	MD5649a	Gm5494,Gm23078,Gm6771,Gm25135,Ankrd66,1700071M16Rik,Tdrd6,Gm25783,Gm24532,Enpp5,Gm16317,n-R5s27,Gm10497,Gm24979,B230354K17Rik,Gm9104,Nfkbie,Slc35b2,Hsp90ab1,Gm17080,Gm7325,Gm25008,Gm16172,1600014C23Rik,Mad2l1bp,Gtpbp2,Mir693,Gm22474,Polr1c,Lrrc73,Gm26785,Gm23037,Crip3,Gm5093,Klc4,Mrpl2,Rrp36,Mea1,Pex6,2310039H08Rik,A330017A19Rik,Gm23657,Gm16494,Gm4945,Gm26216,Mrps10,Guca1b,Gm5814,Bysl,Gm9183,Tomm…
17	42254250	48767749	3	gain	6513499	MD5660a	Gm25135,Ankrd66,1700071M16Rik,Tdrd6,Gm25783,Gm24532,Enpp5,Gm16317,n-R5s27,Gm10497,Gm24979,B230354K17Rik,Gm9104,Nfkbie,Slc35b2,Hsp90ab1,Gm17080,Gm7325,Gm25008,Gm16172,1600014C23Rik,Mad2l1bp,Gtpbp2,Mir693,Gm22474,Polr1c,Lrrc73,Gm26785,Gm23037,Crip3,Gm5093,Klc4,Mrpl2,Rrp36,Mea1,Pex6,2310039H08Rik,A330017A19Rik,Gm23657,Gm16494,Gm4945,Gm26216,Mrps10,Guca1b,Gm5814,Bysl,Gm9183,Tomm6,Gm14872,Gm14873,Pgc,…
17	52997500	54412499	3	gain	1414999	MD5649a	Gm6919,Sgol1,Mrps36-ps1,Efhb,Rab5a,Pp2d1,4932415M13Rik,Sult1c2,Sult1c1,Slc5a7,Kat2b
17	55644750	57355249	3	gain	1710499	MD5660a	Gm22654,Gm18417,Zfp959,Rpl21-ps6,Zfp119b,Ebi3,Gm16712,Shd,Fsd1,Mpnd,Gm16276,Ubxn6,Plin4,Lrg1,Mir7b,Ticam1,Znrf4,2410015M20Rik,Rpl36,Vmac,Dus3l,Clpp,Alkbh7,Gtf2f1,Khsrp,Slc25a41,Gm17168,Dennd1c,Tnfsf9,Tnfsf14,Zfp119a,Stap2,Sh3gl1,Chaf1a,Plin5,Sema6b,Tnfaip8l1,D17Wsu104e,Dpp9,Fem1a,Plin3,Arrdc5,Uhrf1,Ptprs,Safb2,Safb,Catsperd,Ranbp3,Ndufa11,Prr22,Rfx2,Acsbg2,Mllt1,Acer1,Pspn,Slc25a23,Crb3,Tubb4a,Gm…
17	55680500	57648999	3	gain	1968499	MD5649a	Gm18417,Zfp959,Rpl21-ps6,Zfp119b,Ebi3,Gm16712,Shd,Fsd1,Mpnd,Gm16276,Ubxn6,Plin4,Lrg1,Mir7b,Ticam1,Znrf4,2410015M20Rik,Rpl36,Vmac,Dus3l,Clpp,Alkbh7,Gtf2f1,Khsrp,Slc25a41,Gm17168,Dennd1c,Tnfsf9,Tnfsf14,Zfp119a,Stap2,Sh3gl1,Chaf1a,Plin5,Sema6b,Tnfaip8l1,D17Wsu104e,Dpp9,Fem1a,Plin3,Arrdc5,Uhrf1,Ptprs,Safb2,Safb,Catsperd,Ranbp3,Ndufa11,Prr22,Rfx2,Acsbg2,Mllt1,Acer1,Pspn,Slc25a23,Crb3,Tubb4a,Gm11110,C3…
17	62027000	68046499	3	gain	6019499	MD5660a	Gm25800,Efna5,Gm25348,Gm24730,Gm17228,Gm24813,A930002H24Rik,Gm24194,4930583I09Rik,Gm25344,Gm25731,Txndc2,Gm23264,Wash,Gm4705,Gm22041,Gm22277,Lrrc30,Gm17097,Pja2,AU016765,Vapa,Ralbp1,Ndufv2,Ddx11,Soga2,Rab12,Fbxl17,4930405O22Rik,Man2a1,Gm17133,Tmem232,Rab31,Ppp4r1,Twsg1,Themis3,Lama1,Arhgap28,Fer,Ankrd12,Ptprm
17	69946500	75999499	3	gain	6052999	MD5660a	Gm20703,Mir1195,Gm16519,Myl12a,Gm4707,Gm23115,Snord92,Snord53,Gm22858,Gm15641,Gm24736,Gm26963,Gm23649,Gm9311,Gm25406,D630014O11Rik,Gm24475,Gm25508,Gm6276,5031415H12Rik,Tgif1,Gm9320,Myl12b,Lpin2,Ndc80,Mettl4-ps1,Wdr43,BC027072,Ypel5,Lbh,Capn13,Ehd3,Srd5a2,Memo1,Spast,Slc30a6,Yipf4,Fam98a,Gm26510,Myom1,Smchd1,Spdya,Trmt61b,Fam179a,Clip4,Lclat1,Galnt14,Xdh,Dpy30,Birc6,Gm26749,Ttc27,Ltbp1,Dlgap1,Gm26…
17	70241500	71804999	3	gain	1563499	MD5649a	Gm20703,Mir1195,Gm16519,Myl12a,Gm4707,Gm23115,Snord92,Snord53,Gm22858,Gm15641,5031415H12Rik,Tgif1,Gm9320,Myl12b,Lpin2,Ndc80,Mettl4-ps1,Wdr43,BC027072,Gm26510,Myom1,Smchd1,Spdya,Trmt61b,Fam179a,Clip4,Dlgap1,Gm26561,Emilin2
17	73947500	76121499	3	gain	2173999	MD5649a	Gm24475,Gm25508,Gm6276,Gm24126,Gm26124,Srd5a2,Memo1,Spast,Slc30a6,Yipf4,Fam98a,Xdh,Dpy30,Birc6,Gm26749,Ttc27,Ltbp1,Nlrc4,Rasgrp3
17	77874000	81652249	3	gain	3778249	MD5660a	Gm5229,Gm25069,Gm10093,Gm22562,Gm6548,n-R5s29,1110001A16Rik,Gm26957,Gm17315,4921513D11Rik,Gm22215,Gm23125,Gm25706,Srsf7,Gemin6,Morn2,Gm10190,Gm9959,Gm9386,Gm11096,Strn,Gpatch11,Eif2ak2,Gm26637,Cebpz,Ndufaf7,Prkd3,Qpct,Cdc42ep3,Rmdn2,Cyp1b1,Atl2,Hnrnpll,Galm,Dhx57,Cdkl4,Tmem178,Thumpd2,Crim1,Fez2,Vit,Heatr5b,Sult6b1,Ttc39d,Arhgef33,Sos1,Map4k3,Slc8a1
17	78625750	81237999	3	gain	2612249	MD5649a	Gm6548,n-R5s29,1110001A16Rik,Gm26957,Gm17315,4921513D11Rik,Gm22215,Gm23125,Gm25706,Srsf7,Gemin6,Morn2,Gm10190,Gm9959,Gm9386,Strn,Gpatch11,Eif2ak2,Gm26637,Cebpz,Ndufaf7,Prkd3,Qpct,Cdc42ep3,Rmdn2,Cyp1b1,Atl2,Hnrnpll,Galm,Dhx57,Cdkl4,Tmem178,Thumpd2,Vit,Heatr5b,Sult6b1,Ttc39d,Arhgef33,Sos1,Map4k3
17	82634250	89433499	3	gain	6799249	MD5660a	Pkdcc,Gm24240,Rpl21-ps7,Gm23905,Zfp36l2,Gm24492,Gm24722,Gm26066,1110020A21Rik,Rpl31-ps16,Six2,Gm10309,Gm22235,Tmem247,Atp6v1e2,Gm24648,Gm5499,Gm22346,Gm15978,0610012D04Rik,Gm26005,Rpl36-ps4,Gm26612,Gm22542,Gm23947,Cox7a2l,Haao,C430042M11Rik,Dync2li1,Abcg8,Lrpprc,Ppm1b,Slc3a1,Six3os1,Six3,Rhoq,Pigf,Socs5,Mcfd2,4833418N02Rik,Calm2,Epcam,Kcnk12,Msh6,Fbxo11,Gm4832,Ppp1r21,Gtf2a1l,Lhcgr,Eml4,Kcng3,Mta…
17	82689250	84458999	3	gain	1769749	MD5649a	Pkdcc,Gm24240,Rpl21-ps7,Gm23905,Zfp36l2,Gm24492,Gm24722,Cox7a2l,Haao,C430042M11Rik,Eml4,Kcng3,Mta3,Thada
17	84463500	88977999	3	gain	4514499	MD5653a	Gm26066,1110020A21Rik,Rpl31-ps16,Six2,Gm10309,Gm22235,Tmem247,Atp6v1e2,Gm24648,Gm5499,Gm22346,Gm15978,0610012D04Rik,Gm26005,Rpl36-ps4,Gm26612,Gm22542,Gm23947,Dync2li1,Abcg8,Lrpprc,Ppm1b,Slc3a1,Six3os1,Six3,Rhoq,Pigf,Socs5,Mcfd2,4833418N02Rik,Calm2,Epcam,Kcnk12,Msh6,Fbxo11,Gm4832,Ppp1r21,Gtf2a1l,Lhcgr,Thada,Plekhh2,Abcg5,Prepl,Camkmt,Srbd1,Prkce,Epas1,Ttc7,1700011E24Rik,Msh2,Foxn2,Ston1,Cript
17	84463750	88808749	3	gain	4344999	MD5649a	Gm26066,1110020A21Rik,Rpl31-ps16,Six2,Gm10309,Gm22235,Tmem247,Atp6v1e2,Gm24648,Gm5499,Gm22346,Gm15978,0610012D04Rik,Gm26005,Rpl36-ps4,Gm26612,Gm22542,Gm23947,Dync2li1,Abcg8,Lrpprc,Ppm1b,Slc3a1,Six3os1,Six3,Rhoq,Pigf,Socs5,Mcfd2,4833418N02Rik,Calm2,Epcam,Kcnk12,Msh6,Fbxo11,Gm4832,Ppp1r21,Gtf2a1l,Lhcgr,Thada,Plekhh2,Abcg5,Prepl,Camkmt,Srbd1,Prkce,Epas1,Ttc7,1700011E24Rik,Msh2,Foxn2,Ston1,Cript
17	93066250	94664249	3	gain	1597999	MD5653a	Adcyap1,Gm25935,Gm22593
18	3120000	33010749	3	gain	29890749	MD5649a	Vmn1r238,Bambi,Gm23643,Gm24632,Gm10557,Gm26682,Gm26575,Gm16147,Gm22709,Rpl27-ps3,Gm6291,Mir1893,Fabp5l2,Gm24292,Gm7502,Gm5819,Gm26119,Fzd8,Gjd4,Gm22765,Gm17430,Gm7497,Gm23350,Gm23637,Gm5501,Gm2531,Gm26244,Gm10349,Snrpd1,4930563E18Rik,Gm25116,Gm21747,Mir133a-1,Mir1b,1010001N08Rik,Mir1901,Gm25289,Gm15956,Gm22340,Mir1948,Gm7599,Gm5687,Gm26407,Gm22251,Gm5160,Gm6457,Gm24924,Gm6304,Gm10036,Gm24228,Gm48…
18	16858750	19333999	1	loss	2475249	MD5660a	Gm22470,Gm24015,Gm26235,1700001G01Rik
18	26345250	30184999	1	loss	3839749	MD5660a	Gm23674,Gm26106,Gm7729,Gm24246
18	33051250	76075999	3	gain	43024749	MD5649a	Gm10549,2410004N09Rik,Gm23639,Gm22788,Gm24432,Gm23411,Srp19,n-R5s24,Wnt8a,Kif20a,n-R5s25,Gm3550,2010110K18Rik,Reep2,Egr1,Gm22200,Gm26109,Snhg4,Mir1949,Snora74a,Mzb1,Prob1,Spata24,Tmem173,Gm16490,Gm23882,Hbegf,Gm6542,Eif4ebp3,Apbb3,E230025N22Rik,Cd14,Tmco6,Ndufa2,Wdr55,Hars2,Vaultrc5,Gm23424,Gm6756,Pcdhb1,Pcdhb2,Pcdhb3,Pcdhb4,Pcdhb6,Pcdhb7,Pcdhb9,Pcdhb10,Pcdhb11,Pcdhb13,Pcdhb14,Pcdhb15,Pcdhb16,Pcd…
18	76129250	82160999	3	gain	6031749	MD5649a	Gm15957,Gm26014,4930465K10Rik,A330094K24Rik,F830208F22Rik,Gm23954,Gm6133,Gm26430,Gm23895,Gm25824,Gm26977,Gm21886,Gm16286,Gm26676,Gm25071,Gm25718,Gm26012,Mir5127,Skor2,Katnal2,Gm7276,8030462N17Rik,Haus1,Atp5a1,Siglec15,Slc14a2,Adnp2,Rbfa,Hsbp1l1,Pqlc1,Ctdp1,Sall3,4930594M17Rik,Zbtb7c,Smad2,Ier3ip1,Hdhd2,Pias2,St8sia5,Loxhd1,Rnf165,Pstpip2,Epg5,Slc14a1,Setbp1,Pard6g,Txnl4a,Kcng2,Nfatc1,Atp9b
18	82170750	90602749	3	gain	8431999	MD5649a	Gm17383,Gm25060,Rpl21-ps8,Gm10524,Mir5112,Gm26258,Gm24720,Zadh2,Gm7289,D030046N08Rik,Gm22014,Gm25005,Gm22819,Gm16146,Gm25453,Cbln2,Gm5096,Gm24987,9330132A10Rik,Gm16296,Gm16297,Gm22694,Gm27037,Gm23859,Eif3s6-ps2,Gm25418,Galr1,Zfp236,4930445N18Rik,Cndp1,Fam69c,Cyb5,Fbxo15,Timm21,Neto1,Tmx3,Mbp,Zfp516,Tshz1,Zfp407,Cndp2,Socs6,Cd226,Dok6,Rttn
18	84571500	88409499	1	loss	3837999	MD5660a	Gm7289,D030046N08Rik,Gm22014,Gm25005,Gm22819,Gm16146,Gm25453,Cbln2,Gm5096,Gm24987,Cndp1,Fam69c,Cyb5,Fbxo15,Timm21,Neto1,Zfp407,Cndp2
19	3076250	9829249	3	gain	6752999	MD5649a	Gm25431,Mrpl21,Gal,Gm23940,1810055G02Rik,Ndufs8,Acy3,Nudt8,Gm16312,Doc2g,Ndufv1,Gstp1,Gstp2,BC021614,Gm23927,Cabp2,Cdk2ap2,Aip,Cabp4,Coro1b,Ptprcap,Carns1,Gm17552,Tbc1d10c,Rad9a,Clcf1,Gm26115,Pold4,Ssh3,Rhod,2010003K11Rik,Lrfn4,Rce1,Rbm4b,Rbm4,Rbm14,Gm21844,Ccdc87,Ctsf,Gm25334,Npas4,B3gnt1,Rin1,Cd248,Yif1a,Rab1b,Cst6,Banf1,Eif1ad,Sart1,4930481A15Rik,Gm6293,AI837181,Gm25432,Ccdc85b,Fibp,Ctsw,Efemp…
19	9836750	12323749	3	gain	2486999	MD5649a	Scgb2a2,Gm22369,Gm24484,Fth1,Gm10143,Fen1,Gm26859,Lrrc10b,Ppp1r32,Tmem138,Pga5,Zp1,Gpr44,Ms4a10,Ms4a15,AW112010,Ms4a5,Ms4a6c,Gm10212,Gm24599,Ms4a2,Gm26183,Gm25443,Gif,Mrpl16,Olfr1417,Olfr1418,Olfr1419,Gm6365,Olfr1420,Gm22272,Olfr1423,Olfr1424,Olfr1425,Olfr1427,Olfr1428,Olfr76,Olfr1431,Olfr1432,Olfr262,Gm26864,Olfr235,Olfr1433,Olfr1436,Olfr1437,Incenp,Best1,Rab3il1,Fads3,Fads1,Tmem258,Dagla,Syt7,S…
19	28829000	30449249	3	gain	1620249	MD5649a	Gm5822,Ppapdc2,Gm10136,Mir101b,Gm5518,Insl6,Rln1,Ranbp6,Gm26046,Trpd52l3,Rpl31-ps20,Mbl2,Gm24108,Gm24883,Cdc37l1,Ak3,Rcl1,Jak2,Cd274,Pdcd1lg2,C030046E11Rik,Mlana,Il33,Uhrf2,Slc1a1,4430402I18Rik,A930007I19Rik,Ermp1,9930021J03Rik,Gldc,Plgrkt
19	35912500	39266249	3	gain	3353749	MD5649a	Ankrd1,Gm23170,Fgfbp3,Gm22714,Gm23918,Gm25268,Rpl10-ps6,Gm23026,Cyp26c1,I830134H01Rik,Gm23300,Rbp4,Gm24930,Gm25838,Gm23800,Rpp30,Ppp1r3c,Tnks2,A330032B11Rik,March5,Ide,Kif11,Hhex,Cyp26a1,Cep55,Ffar4,Fra10ac1,Tbc1d12,Hells,Cyp2c55,Cyp2c65,Cyp2c66,Cyp2c53-ps,A830019P07Rik,Htr7,Pcgf5,Hectd2,Btaf1,Cpeb3,Exoc6,Myof,Pde6c,Lgi1,Slc35g1,Plce1,1500017E21Rik,Noc3l
19	40313250	47892499	3	gain	7579249	MD5649a	Gm15801,Gm27042,Gm8783,E030044B06Rik,Gm9788,AI606181,Gm22601,Frat1,Frat2,Pgam1,Gm23113,4933411K16Rik,Morn4,Avpi1,Marveld1,Sfrp5,Gm26339,Mir3085,Gm25216,Gm16244,Gm22135,Gm6776,Gm20467,Gm22646,Slc25a28,Gm10768,Gm24400,n-R5s21,Gm24336,Bloc1s2,Mir5114,Ndufb8,Gm26644,1700039E22Rik,Gm25482,Mrpl43,Kazald1,Lbx1,Gm6807,Poll,Gm17018,Fgf8,Npm3,Gm15491,Hps6,Nolc1,Elovl3,Gm8974,Gm16726,Nfkb2,Fbxl15,Gm26792,Mi…
