# Supplementary material for: Epithelial NOTCH Signaling Rewires the Tumor Microenvironment of Colorectal Cancer to Drive Poor-Prognosis Subtypes and Metastasis
Source: Cancer Cell. 2019 Sep 16;36(3):319–336.e7. doi: 10.1016/j.ccell.2019.08.003 (PMC6853173; doi:10.1016/j.ccell.2019.08.003)
Supplement: Table S3. Primary Tumor-Derived Expression Signature of APN and KPN Tumors, Related to Figure 4 [file mmc4.xlsx]

## Sheet: Sheet
Table S3 related to Figure 4: Expression signature of APN versus KPN primary tumors
Gene Symbol	Ensembl ID	Log2 Fold Change
GABRP	ENSG00000278020	7.31495
ECM1	ENSG00000278020	6.82077
CBLN1	ENSG00000199404	6.57126
BEGAIN	ENSG00000278020	6.25966
PAX9	ENSG00000199404	5.3923
WNT7B	ENSG00000278020	5.36215
BHLHE41	ENSG00000278020	5.24692
S100A11	ENSG00000199404	5.20911
KRT14	ENSG00000199404	5.02236
WFDC2	ENSG00000199404	4.89461
RPS16	ENSG00000278020	4.83409
PRRX2	ENSG00000278020	4.82392
CXCL17	ENSG00000199404	4.60178
PTPRN	ENSG00000278020	4.41469
SLC25A48	ENSG00000278020	4.2916
STAC2	ENSG00000278020	4.28769
PITPNM3	ENSG00000278020	4.2358
VEGFC	ENSG00000278020	4.15063
ACAP1	ENSG00000278020	4.11439
ADAMTSL4	ENSG00000278020	3.94659
HEYL	ENSG00000278020	3.92802
SPP1	ENSG00000278020	3.91775
MAPK12	ENSG00000278020	3.8967
ACSBG1	ENSG00000199404	3.89595
KRT80	ENSG00000278020	3.89096
FAU	ENSG00000199404	3.83821
PPP1R13L	ENSG00000199404	3.80395
MOSPD3	ENSG00000199404	3.79519
RPLP2	ENSG00000199404	3.77725
NBL1	ENSG00000199404	3.77053
WNT4	ENSG00000199404	3.76559
SRD5A1	ENSG00000199404	3.74672
GJB4	ENSG00000278020	3.72126
RUNX3	ENSG00000278020	3.70039
PCYT1B	ENSG00000278020	3.70013
PRSS22	ENSG00000278020	3.64603
GPX3	ENSG00000278020	3.61803
HTRA3	ENSG00000199404	3.59971
TGFB1	ENSG00000278020	3.55017
SLCO2A1	ENSG00000199404	3.54997
CD63	ENSG00000278020	3.50113
ANP32B	ENSG00000278020	3.49596
SNAI1	ENSG00000199404	3.48572
PARVB	ENSG00000278020	3.47608
SERTAD4	ENSG00000278020	3.46998
APOBR	ENSG00000278020	3.45493
CTGF	ENSG00000278020	3.44678
CLCF1	ENSG00000199404	3.44505
BGN	ENSG00000199404	3.38042
LTBP3	ENSG00000199404	3.37383
ZNF703	ENSG00000199404	3.35519
VAMP5	ENSG00000199404	3.35376
ISG20	ENSG00000278020	3.34881
FBLN2	ENSG00000199404	3.34822
GPRC5A	ENSG00000199404	3.32484
TM4SF1	ENSG00000199404	3.28326
IL23A	ENSG00000278020	3.28153
MBD6	ENSG00000278020	3.26899
DUSP1	ENSG00000278020	3.26566
PIANP	ENSG00000199404	3.25695
TCF7L1	ENSG00000278020	3.21181
EGR1	ENSG00000199404	3.1998
NKD2	ENSG00000199404	3.19388
IL18R1	ENSG00000278020	3.18571
SFXN3	ENSG00000199404	3.18247
RBPMS2	ENSG00000199404	3.14044
PDE4A	ENSG00000278020	3.13303
IL3RA	ENSG00000199404	3.10025
KCTD11	ENSG00000199404	3.08026
CDKN1A	ENSG00000199404	3.0766
MSN	ENSG00000278020	3.06077
CA5B	ENSG00000278020	3.02802
CPE	ENSG00000278020	3.02315
PABPC1L	ENSG00000278020	3.00827
CTXN1	ENSG00000199404	3.00648
TIMP2	ENSG00000278020	2.99498
SRGAP3	ENSG00000199404	2.97811
C1QTNF1	ENSG00000278020	2.9653
MAPK11	ENSG00000199404	2.93167
PPP1R18	ENSG00000278020	2.87659
CITED2	ENSG00000278020	2.84321
ZNF395	ENSG00000199404	2.83305
TAF15	ENSG00000278020	2.80686
RHOG	ENSG00000199404	2.79749
OSGIN1	ENSG00000278020	2.78059
ITGA5	ENSG00000199404	2.77548
C6orf132	ENSG00000278020	2.77401
RIN1	ENSG00000199404	2.76656
TGFB1I1	ENSG00000278020	2.75543
HMGN5	ENSG00000199404	2.72876
CRTC2	ENSG00000199404	2.71602
IL34	ENSG00000199404	2.71342
SNRPD3	ENSG00000278020	2.70151
FOSB	ENSG00000199404	2.70149
FOXP4	ENSG00000199404	2.6808
FOSL1	ENSG00000199404	2.67825
C6orf136	ENSG00000278020	2.65517
FAM171A2	ENSG00000278020	2.64694
TTYH3	ENSG00000278020	2.63664
ZMIZ2	ENSG00000199404	2.63514
CAV2	ENSG00000278020	2.62989
DUSP5	ENSG00000278020	2.62795
KCTD15	ENSG00000199404	2.62709
ANXA3	ENSG00000278020	2.62551
LAS1L	ENSG00000199404	2.60833
C1QTNF6	ENSG00000278020	2.60479
ATF5	ENSG00000199404	2.59142
PCGF2	ENSG00000199404	2.58127
ZNF579	ENSG00000199404	2.57855
FMNL1	ENSG00000199404	2.57133
GLIS2	ENSG00000199404	2.56466
KDM6B	ENSG00000278020	2.53909
FUS	ENSG00000199404	2.5322
SP2	ENSG00000199404	2.52674
FAM189B	ENSG00000199404	2.52118
SYNPO	ENSG00000278020	2.50017
PFDN2	ENSG00000278020	2.49747
FBL	ENSG00000278020	2.4908
RNF44	ENSG00000199404	2.48223
PPARD	ENSG00000199404	2.46028
SAMD14	ENSG00000199404	2.4545
FAM98B	ENSG00000199404	2.4506
APBB1IP	ENSG00000199404	2.4347
ZNF362	ENSG00000199404	2.43431
ANKRD13B	ENSG00000278020	2.43357
PHACTR4	ENSG00000278020	2.42174
ARHGAP33	ENSG00000278020	2.41884
FHL3	ENSG00000278020	2.40305
VAMP2	ENSG00000278020	2.39727
RRAS	ENSG00000278020	2.39341
EHD2	ENSG00000199404	2.3826
DUSP7	ENSG00000199404	2.37199
SLC16A2	ENSG00000199404	2.37123
RIN3	ENSG00000278020	2.37037
TSPAN4	ENSG00000199404	2.36129
ARL8A	ENSG00000278020	2.33283
NUDT18	ENSG00000278020	2.33068
HNF1B	ENSG00000278020	2.32064
PRR12	ENSG00000199404	2.30435
LRCH4	ENSG00000278020	2.29564
ZMIZ1	ENSG00000278020	2.2923
GAR1	ENSG00000278020	2.29015
ZNF467	ENSG00000199404	2.28586
CD37	ENSG00000278020	2.28391
KRT7	ENSG00000278020	2.28055
WIZ	ENSG00000278020	2.27404
NCOR2	ENSG00000278020	2.27024
TNS2	ENSG00000278020	2.26299
UBALD1	ENSG00000199404	2.26085
TEAD4	ENSG00000199404	2.26004
HDAC7	ENSG00000199404	2.25391
GIGYF1	ENSG00000199404	2.24926
EIF1	ENSG00000199404	2.24714
WNT11	ENSG00000199404	2.23874
TRIM46	ENSG00000278020	2.23724
ZYX	ENSG00000278020	2.23716
MAPRE3	ENSG00000199404	2.23099
CHERP	ENSG00000199404	2.22921
SRGAP1	ENSG00000278020	2.18866
CD276	ENSG00000199404	2.16493
PROSER1	ENSG00000199404	2.15689
CCNK	ENSG00000199404	2.15452
PLEKHG2	ENSG00000278020	2.15063
FBRS	ENSG00000199404	2.15005
TRMT112	ENSG00000199404	2.14937
DYNLL2	ENSG00000278020	2.13152
DACT3	ENSG00000278020	2.12468
ASAP1	ENSG00000278020	2.12112
DCAKD	ENSG00000278020	2.11896
BCL9L	ENSG00000278020	2.11461
MNT	ENSG00000278020	2.10428
CCDC97	ENSG00000278020	2.10236
UBE2D1	ENSG00000278020	2.10187
UBQLN2	ENSG00000199404	2.09508
PCBP1	ENSG00000199404	2.08256
IRF2	ENSG00000199404	2.08208
CMIP	ENSG00000278020	2.0817
ARHGDIA	ENSG00000278020	2.0808
BRD4	ENSG00000278020	2.07067
ZFP36	ENSG00000199404	2.06599
SYDE1	ENSG00000199404	2.05713
ATXN2L	ENSG00000278020	2.04418
FAM122A	ENSG00000278020	2.04184
MYADM	ENSG00000199404	2.04152
MICAL3	ENSG00000199404	2.04011
DOK2	ENSG00000199404	2.02716
CTDNEP1	ENSG00000199404	2.02357
TMEM150A	ENSG00000199404	2.01231
TSPAN17	ENSG00000199404	2.0104
FAM193B	ENSG00000278020	2.00718
PDLIM7	ENSG00000199404	2.00396
ELF4	ENSG00000199404	1.99646
LONRF1	ENSG00000199404	1.99574
EMP1	ENSG00000199404	1.99311
DLGAP4	ENSG00000199404	1.98578
MYOF	ENSG00000199404	1.98368
LPAR2	ENSG00000278020	1.98306
R3HDM2	ENSG00000199404	1.96221
ACVR1	ENSG00000278020	1.9478
KIAA1522	ENSG00000278020	1.94447
MIDN	ENSG00000199404	1.93471
ETV4	ENSG00000278020	1.9308
MAP7D1	ENSG00000278020	1.9222
TNFRSF12A	ENSG00000278020	1.92085
KIAA1671	ENSG00000278020	1.91407
PSENEN	ENSG00000278020	1.91362
MEF2D	ENSG00000278020	1.90594
GRASP	ENSG00000278020	1.89356
ZCCHC10	ENSG00000199404	1.89281
ATF7	ENSG00000199404	1.89267
STAMBP	ENSG00000199404	1.88488
PPP1R3E	ENSG00000199404	1.87737
CDKN2D	ENSG00000278020	1.8736
PHC2	ENSG00000278020	1.87158
TAGLN2	ENSG00000278020	1.85995
SLC8B1	ENSG00000278020	1.85604
DEAF1	ENSG00000278020	1.85207
ZNF628	ENSG00000199404	1.85137
WBP2	ENSG00000278020	1.8508
PTPN23	ENSG00000199404	1.8491
ACD	ENSG00000278020	1.83566
GGA1	ENSG00000199404	1.83409
HOMER3	ENSG00000199404	1.83352
TRIM8	ENSG00000278020	1.82989
MARCKS	ENSG00000199404	1.8175
MED15	ENSG00000278020	1.80961
C1orf198	ENSG00000199404	1.8006
PACS1	ENSG00000199404	1.79942
TPCN1	ENSG00000199404	1.79735
RARG	ENSG00000278020	1.79076
FOXO1	ENSG00000199404	1.78977
YWHAG	ENSG00000199404	1.78596
YWHAE	ENSG00000199404	1.77759
E2F4	ENSG00000278020	1.76657
TNFRSF10B	ENSG00000199404	1.76565
TRIB1	ENSG00000278020	1.7592
NCL	ENSG00000278020	1.75152
TNFRSF1A	ENSG00000199404	1.73827
SETD1A	ENSG00000199404	1.73376
HNRNPD	ENSG00000278020	1.72954
ATP6V0C	ENSG00000278020	1.72947
RAP2B	ENSG00000278020	1.72918
SUFU	ENSG00000199404	1.72303
TMEM104	ENSG00000278020	1.72029
WASF2	ENSG00000199404	1.71543
HPCAL1	ENSG00000199404	1.71443
TPP1	ENSG00000278020	1.71159
PITPNB	ENSG00000278020	1.70806
UBAP2	ENSG00000199404	1.70304
ZFP36L1	ENSG00000278020	1.70263
INF2	ENSG00000199404	1.69982
RELA	ENSG00000278020	1.69587
SCAMP3	ENSG00000199404	1.68112
PLBD2	ENSG00000199404	1.67523
MAP1LC3A	ENSG00000278020	1.67319
ARHGAP17	ENSG00000199404	1.67137
DIAPH1	ENSG00000278020	1.67101
ARHGEF1	ENSG00000199404	1.66084
ADAM15	ENSG00000278020	1.65734
BCORL1	ENSG00000199404	1.65014
STX4	ENSG00000199404	1.64104
FKBP1A	ENSG00000278020	1.64096
WWC2	ENSG00000278020	1.63587
FOXJ2	ENSG00000199404	1.63417
EIF5B	ENSG00000278020	1.62674
C19orf54	ENSG00000199404	1.62557
NCOA6	ENSG00000199404	1.6231
NR2F2	ENSG00000278020	1.61777
IER2	ENSG00000278020	1.61655
YIPF3	ENSG00000199404	1.61305
C12orf66	ENSG00000199404	1.61191
RBMS2	ENSG00000199404	1.60428
GAS2L1	ENSG00000278020	1.60374
RNF10	ENSG00000199404	1.60056
SCAF1	ENSG00000278020	1.59892
B4GALT1	ENSG00000199404	1.59612
CIC	ENSG00000199404	1.59132
SKI	ENSG00000278020	1.58433
TMEM109	ENSG00000278020	1.58262
SF3A2	ENSG00000278020	1.58237
DDX19A	ENSG00000199404	1.56986
GIT1	ENSG00000199404	1.56889
SRRM1	ENSG00000199404	1.56531
AHDC1	ENSG00000199404	1.56105
AIP	ENSG00000278020	1.56083
GRB2	ENSG00000278020	1.55794
TMEM176B	ENSG00000199404	1.54777
IPO13	ENSG00000278020	1.53543
USO1	ENSG00000278020	1.53334
ARL6IP5	ENSG00000278020	1.53004
RPL34	ENSG00000278020	1.53003
DHCR7	ENSG00000199404	1.52743
TNIP1	ENSG00000199404	1.51387
PARVA	ENSG00000199404	1.51366
MBD3	ENSG00000199404	1.5124
MKL1	ENSG00000199404	1.4994
LXN	ENSG00000199404	1.49356
MAFF	ENSG00000278020	1.49327
UBL7	ENSG00000199404	1.48916
PPRC1	ENSG00000278020	1.48571
FHOD1	ENSG00000199404	1.4856
HNRNPUL2	ENSG00000199404	1.4832
GGA3	ENSG00000199404	1.47571
ATG13	ENSG00000278020	1.45732
MANBAL	ENSG00000278020	1.44961
PLEKHM1	ENSG00000199404	1.44668
DESI1	ENSG00000278020	1.44151
NACA	ENSG00000199404	1.43932
HSPB6	ENSG00000278020	1.43422
B4GALT5	ENSG00000278020	1.4323
PDCD6IP	ENSG00000278020	1.43095
CSTB	ENSG00000199404	1.42532
SLC9A1	ENSG00000199404	1.41651
RNF5	ENSG00000278020	1.41492
SREBF2	ENSG00000278020	1.40161
BCL2L1	ENSG00000278020	1.39971
SPOP	ENSG00000199404	1.39557
CNOT3	ENSG00000278020	1.38142
TMED9	ENSG00000278020	1.37879
PRR14	ENSG00000199404	1.36311
ZBED3	ENSG00000199404	1.36064
FURIN	ENSG00000199404	1.36063
CAPZB	ENSG00000278020	1.35083
COPS6	ENSG00000278020	1.34638
INTS9	ENSG00000278020	1.34035
RTN3	ENSG00000199404	1.3388
NATD1	ENSG00000278020	1.33049
HNRNPA2B1	ENSG00000278020	1.32938
BHLHE40	ENSG00000278020	1.32055
UBE2R2	ENSG00000278020	1.31999
KMT2B	ENSG00000278020	1.31831
WBP11	ENSG00000278020	1.31436
SCAF4	ENSG00000278020	1.31408
TACC2	ENSG00000278020	1.30996
ULK3	ENSG00000199404	1.30629
RRAGA	ENSG00000199404	1.28325
ANAPC2	ENSG00000199404	1.28203
ITGB1	ENSG00000199404	1.2712
CDC40	ENSG00000278020	1.27062
ZDHHC18	ENSG00000278020	1.27047
C2orf68	ENSG00000199404	1.26568
CBLL1	ENSG00000199404	1.26069
EMC10	ENSG00000199404	1.25767
PSMD11	ENSG00000278020	1.24811
SAMD10	ENSG00000199404	1.24795
USP36	ENSG00000199404	1.22922
GMIP	ENSG00000199404	1.22376
DPM2	ENSG00000199404	1.22101
SAFB2	ENSG00000199404	1.21731
MAP4	ENSG00000278020	1.20421
CDK9	ENSG00000278020	1.19388
C17orf62	ENSG00000199404	1.19192
SF1	ENSG00000278020	1.18967
NOL10	ENSG00000278020	1.18528
SRP68	ENSG00000278020	1.17303
RAB40C	ENSG00000199404	1.16918
NUDT16L1	ENSG00000278020	1.1665
YWHAB	ENSG00000278020	1.16105
ZNRF1	ENSG00000278020	1.15544
SAP130	ENSG00000278020	1.15478
LSM14A	ENSG00000278020	1.14654
SPPL3	ENSG00000278020	1.14527
ELL	ENSG00000278020	1.12708
GNAI2	ENSG00000199404	1.11488
RFNG	ENSG00000199404	1.11271
LRRC61	ENSG00000278020	1.10405
PPP2R5E	ENSG00000199404	1.1011
RAB7A	ENSG00000278020	1.08419
RFX1	ENSG00000199404	1.07991
PPP2R2A	ENSG00000278020	1.07548
TEAD3	ENSG00000199404	1.07079
MSL1	ENSG00000199404	1.03987
EIF4ENIF1	ENSG00000199404	1.01832
PQLC2	ENSG00000199404	0.993163
NFE2L1	ENSG00000199404	0.992519
CAPNS1	ENSG00000199404	0.964416
HMG20B	ENSG00000278020	0.961011
ZNF384	ENSG00000278020	0.956088
FIZ1	ENSG00000278020	0.90749
GSK3A	ENSG00000278020	0.874766
PBX2	ENSG00000199404	0.84664
TRPC4AP	ENSG00000199404	0.844617
STK11	ENSG00000199404	0.704138
DPF2	ENSG00000278020	0.645835
THRAP3	ENSG00000278020	-0.642956
ATE1	ENSG00000199404	-0.664387
EFR3A	ENSG00000199404	-0.768144
QRICH1	ENSG00000199404	-0.829468
SRSF1	ENSG00000278020	-0.841023
EXOC8	ENSG00000278020	-0.871224
YTHDF2	ENSG00000278020	-0.88674
SRSF10	ENSG00000199404	-0.964924
IWS1	ENSG00000278020	-0.96845
U2SURP	ENSG00000278020	-1.00215
HNRNPR	ENSG00000278020	-1.00549
C3orf38	ENSG00000278020	-1.02589
RNF170	ENSG00000199404	-1.02817
CUL5	ENSG00000278020	-1.051
PPP4R3B	ENSG00000278020	-1.05419
TRA2B	ENSG00000199404	-1.05871
PPIB	ENSG00000278020	-1.06255
ZNF274	ENSG00000199404	-1.07183
CHID1	ENSG00000199404	-1.07441
LANCL2	ENSG00000199404	-1.08156
ESCO1	ENSG00000278020	-1.09935
TWISTNB	ENSG00000199404	-1.17247
CSDE1	ENSG00000278020	-1.1752
METTL4	ENSG00000199404	-1.20977
CWF19L2	ENSG00000199404	-1.20978
KLHL9	ENSG00000199404	-1.21672
TXLNG	ENSG00000199404	-1.23697
EIF2S1	ENSG00000278020	-1.23906
MIB1	ENSG00000199404	-1.25351
EME2	ENSG00000199404	-1.27889
ATR	ENSG00000278020	-1.2824
PARG	ENSG00000278020	-1.31186
TMF1	ENSG00000199404	-1.31437
HLTF	ENSG00000278020	-1.31779
GTF3C3	ENSG00000278020	-1.32022
GNPNAT1	ENSG00000199404	-1.36336
EMC1	ENSG00000199404	-1.37867
LARP4	ENSG00000278020	-1.38271
BTAF1	ENSG00000278020	-1.38574
TFB2M	ENSG00000199404	-1.39076
DENND6A	ENSG00000278020	-1.40496
HNRNPF	ENSG00000199404	-1.4082
TCEA1	ENSG00000199404	-1.4371
MAP3K4	ENSG00000199404	-1.45367
ZBED4	ENSG00000278020	-1.47941
SLC18A2	ENSG00000199404	-1.4989
PTMA	ENSG00000278020	-1.50536
PGGT1B	ENSG00000278020	-1.51744
RBM15	ENSG00000199404	-1.55651
NBAS	ENSG00000199404	-1.57747
SETDB2	ENSG00000199404	-1.58993
BIRC6	ENSG00000199404	-1.59466
SRSF3	ENSG00000199404	-1.60182
PRKDC	ENSG00000278020	-1.62826
TCF20	ENSG00000278020	-1.69414
PIK3C2A	ENSG00000278020	-1.7045
AP5M1	ENSG00000199404	-1.71128
ZNF644	ENSG00000278020	-1.72239
UQCRB	ENSG00000278020	-1.73274
PHIP	ENSG00000199404	-1.76411
MINPP1	ENSG00000278020	-1.84653
VPS13B	ENSG00000199404	-1.84791
TP53INP1	ENSG00000199404	-1.8853
RBM4	ENSG00000199404	-1.90357
KIF5B	ENSG00000278020	-1.9105
KPNA2	ENSG00000278020	-1.96574
SEC61G	ENSG00000199404	-1.99688
HMGN2	ENSG00000199404	-2.00733
DMXL1	ENSG00000199404	-2.16883
VPS13A	ENSG00000278020	-2.18779
GREB1L	ENSG00000278020	-2.2004
HIST1H1C	ENSG00000199404	-2.25243
CCDC15	ENSG00000199404	-2.28493
SLC26A1	ENSG00000278020	-2.30385
COG5	ENSG00000199404	-2.34545
CAPN3	ENSG00000199404	-2.37067
PRR15	ENSG00000199404	-2.3869
TCF12	ENSG00000199404	-2.43485
ARMCX3	ENSG00000278020	-2.46159
ATP5G1	ENSG00000278020	-2.49363
MYO9A	ENSG00000199404	-2.86596
NCOA4	ENSG00000278020	-3.02211
ANGPTL3	ENSG00000199404	-3.06869
LARS2	ENSG00000278020	-3.26032
TTN	ENSG00000278020	-3.40376
GPR21	ENSG00000199404	-3.41484
B3GALT2	ENSG00000199404	-3.541
CRACR2A	ENSG00000199404	-3.57434
DNAH8	ENSG00000278020	-3.59904
SLC1A2	ENSG00000278020	-3.66313
NEB	ENSG00000278020	-3.95935
NUP62CL	ENSG00000278020	-4.30766
CNR1	ENSG00000278020	-4.33009
LRRTM2	ENSG00000278020	-4.3313
SMIM10L2A	ENSG00000199404	-4.43883
GPR22	ENSG00000278020	-4.51695
CHRDL1	ENSG00000199404	-4.88503
KCTD4	ENSG00000199404	-5.02739
TDRD1	ENSG00000199404	-5.13901
PPIH	ENSG00000278020	-5.17457
AKR1D1	ENSG00000278020	-5.43953
BEX4	ENSG00000199404	-5.59273
HIST1H4D	ENSG00000278020	-5.74263
EFCAB1	ENSG00000199404	-5.96126
KCNH8	ENSG00000199404	-6.03549
DSC3	ENSG00000199404	-6.77388
RPS12	ENSG00000278020	-6.82016
HIST1H2AE	ENSG00000278020	-6.85771
HIST1H1D	ENSG00000199404	-7.03353
SNORA74A	ENSG00000199404	-7.0336
HIST1H1E	ENSG00000278020	-7.36938
HIST1H1B	ENSG00000278020	-7.37368
SCARNA2	ENSG00000199404	-7.46503
HIST1H2BB	ENSG00000278020	-8.26751
HIST1H1A	ENSG00000199404	-8.50698
HIST1H3E	ENSG00000278020	-8.75583
