# Supplementary material for: Epithelial NOTCH Signaling Rewires the Tumor Microenvironment of Colorectal Cancer to Drive Poor-Prognosis Subtypes and Metastasis
Source: Cancer Cell. 2019 Sep 16;36(3):319–336.e7. doi: 10.1016/j.ccell.2019.08.003 (PMC6853173; doi:10.1016/j.ccell.2019.08.003)
Supplement: Table S4. Expression Signature of APN versus KPN Organoids, Related to Figure 4 [file mmc5.xlsx]

## Sheet: Sheet
Table S4 related to Figure 4: Expression signature of APN versus KPN organoids
Gene	log2FC
GATAD2B	-3.53145
CSF3	8.41595
ILK	-3.83469
UTF1	4.06384
XRN1	-3.75276
GADL1	5.15669
CBL	-5.04844
C7orf43	-5.10408
HINFP	-2.90527
ZNF445	-3.73635
GAN	-4.34871
RPL23A	-6.09908
GC	14.1999
ING4	3.59626
NR2C2	-2.91265
HDAC4	-2.56813
AAK1	-4.73464
BMPR2	-3.70407
GATA6	-5.96405
EIF4EBP2	-3.08113
WDFY2	-3.86964
COL6A1	7.72771
KLHL17	-2.49182
TFR2	6.33702
PTGER1	4.82588
DTX1	12.4026
WNK2	-7.25607
NKD1	-10.5898
VPS51	3.50566
FAM221B	5.22301
ARID5B	-3.27619
CDK6	-3.50046
CXCL6	8.07926
FOXN3	-5.15727
RAVER1	12.5038
DOHH	2.65985
AXIN2	-8.47179
IGFBP7	7.88182
BTBD7	-2.7603
PIKFYVE	-2.50261
SOWAHC	-8.04563
TNFRSF19	-9.96446
NOXO1	-5.9082
ATF7IP	-2.38672
TMEM120A	1.69443
ZNF780A	-4.99245
CHMP4C	-2.75576
L1CAM	-4.36393
CDO1	-6.72407
NNT	6.29249
COMMD5	3.67534
MAPKAPK5	3.21882
LMO7	-3.21905
ATRX	-1.89165
TSPAN32	-7.70277
WDR74	3.6615
PROX1	-10.0577
PCDHGC4	5.71718
MMP13	11.7763
ARHGEF12	-1.1885
CXCL12	10.4765
CCSER1	-6.13216
IGSF9B	-5.71156
LNPEP	-3.28706
NAV1	-2.74387
NOTUM	-8.1898
LARP1B	-5.04323
CHML	-3.68331
SMOC2	-8.85563
DNAAF2	2.85646
ZKSCAN7	-4.41193
DUSP11	-1.18298
MGAT5	-4.06518
ROBO1	-9.77936
RBM15B	-12.3196
RFX7	-2.07781
LMBRD2	-3.20059
EPM2AIP1	-1.52606
CRACR2A	-8.34377
KLF5	-2.45543
PIGB	-3.35706
SUPT20H	-1.70759
KLF2	4.28019
ARFGAP2	-1.86103
PIK3C2B	-2.25544
POU2F1	-1.69311
IL13RA2	11.2165
IRS2	-4.57115
FAM222A	-7.29752
CDH6	11.9138
TAF1	-1.71207
FMO2	9.68683
VNN3	7.54324
RANBP17	6.24194
SGK1	3.3145
CERS6	-2.68047
LCOR	-3.40359
LGR5	-4.45601
ACAA2	2.23165
GALNT6	-4.7411
SENP5	-1.84954
PPBP	7.40361
SP5	-6.92106
CBLN1	8.97134
FAM220A	-2.60556
FER1L5	7.08968
MACF1	-2.23837
LRRC8B	-3.13119
ZNF460	-1.72015
GK5	-3.14281
G3BP2	-1.24805
TSPAN5	-2.77611
TNKS	-2.86644
CREBBP	-1.82265
PFDN1	1.96172
DBN1	4.81597
CUL9	-5.81366
CDKL5	-4.32513
PUS3	-6.55752
SLC9A3	-10.7078
NUP98	-2.13985
REL	-3.78183
GABPB2	-1.14992
WDR48	-1.36269
VPS13A	-2.38361
DENND4C	-2.99166
RPS10	1.96913
PDP2	-2.06791
PER3	-2.13693
BTBD11	4.95546
RASL10A	5.32802
CNNM1	9.36333
RERE	-2.80311
KRT20	5.17869
NDNF	-7.38065
VAMP7	-10.3984
ITPR1	-2.83681
PDCD2	-10.5329
THOC2	-1.52138
CFAP43	-7.24623
KIAA1109	-1.87923
HSPB1	3.30699
CHD9	-3.07238
ABLIM1	-2.45545
CCDC124	1.55556
DMD	-6.28057
ZNF420	-2.6576
PIF1	-1.96662
MRS2	-3.89839
ECHDC1	-2.87744
ASNSD1	2.44672
ARNT2	-7.70417
TOMM40L	-1.61807
CHST11	-6.30118
UQCC2	2.21706
UBN2	-1.97878
WIPF3	-9.11415
NKD2	7.30829
CDC37L1	-1.52544
AP5M1	-2.66168
SRD5A1	4.55746
PPP1R12A	-1.48884
PPIB	-1.4708
ADGRG7	-5.84473
NKTR	-2.23065
USP9X	-1.95753
KMT2E	-1.63724
DLK1	11.8054
FAIM2	-7.10211
DEDD	-2.08407
PTPRO	-10.6416
C4orf48	4.8861
DRAP1	1.10431
MDGA1	6.00657
SDC2	-4.66987
WDR89	1.43433
RNF113A	-4.28942
KBTBD4	-1.86235
ITGB3	8.42157
TGFB2	4.52724
SNTB1	-10.8286
XPO4	-3.2652
PTPRN	9.39352
SRSF4	-2.19756
POLR2D	1.54824
SAMD12	-6.15763
HP	7.74827
ZNRF3	-2.30638
FEZ2	2.23625
AXL	5.45424
ETFB	2.06048
SLC6A9	-1.45401
TRIM2	-4.04484
AMPD3	-6.77557
ATG7	1.26057
APAF1	-1.80581
GPLD1	-3.54971
DCP1B	-3.43724
ST6GALNAC2	-5.59811
RFX5	-2.12548
DYRK2	-2.36081
PLA2G2A	-12.934
ZBTB37	-3.90939
TNRC18	-1.8898
ADAMTS17	-4.77684
COL6A2	6.53256
HAS2	7.62732
PDS5A	-1.93991
MAP6	-5.85727
RCOR1	-1.11108
MDM4	-3.67486
RCBTB1	-2.21245
SLC30A2	-11.4094
ABCB6	2.63029
PRDM10	-2.31534
KSR1	1.5036
RPS19BP1	1.32156
DIABLO	1.83017
KLHL28	-2.64656
TNC	6.81729
TRAK1	-2.0625
ATAD2B	-2.86692
KIF1B	-1.22759
C17orf50	5.36907
MUC6	-9.79689
SOX6	-9.88579
ARFGEF3	-5.50978
KIAA1549	-3.15438
COX5B	-1.90765
ACSBG1	5.78331
RASGEF1B	-9.72486
GAS2L1	1.4225
SETD1B	-1.62113
DKK3	-7.07913
FJX1	7.06849
CRKL	-0.978507
MAST1	3.54043
CPQ	-7.10859
USP48	-1.25704
OGT	-2.63389
MYSM1	-1.56857
DDX17	-1.07017
PARP8	3.20438
ZNF593	-2.06534
CPE	4.16252
ZNF507	-1.86488
CHKB	1.8836
PPOX	-1.39929
ATM	-2.33352
ATP6V0C	1.55063
FHOD3	-5.89095
LEF1	-9.07407
KDM7A	-2.86528
C8orf59	-2.31279
APOBR	5.1616
KIAA0355	-1.74553
KHNYN	-2.48234
IL17D	3.47467
PYCARD	-4.64166
AP4B1	2.26078
DNAH8	-9.13151
IER5	2.38352
ADCY1	-9.12218
DDX58	-3.10145
DIRAS2	6.63131
KIF26B	-4.63325
SLC17A1	10.088
HECA	-1.1458
CCDC85C	-2.468
SERPINB11	-11.2221
NVL	-1.47002
KLF3	-1.74681
NAPEPLD	-2.91572
PTPN4	-3.19615
AFAP1L1	-3.1662
TUBGCP4	-1.69965
LIMCH1	-8.11791
WLS	-2.08309
SMAP1	-1.73045
CPXM2	-10.8133
ZNF398	-3.12951
AZIN1	-1.1916
SLCO3A1	5.1774
UTRN	-1.70969
TMEM178A	9.76101
CARF	-3.20801
HTRA3	4.93721
KMT2C	-1.87508
CDC42EP3	5.02427
NME1	1.40142
PLEKHH1	-2.23957
ATP11C	-1.48328
FLNC	-3.55623
LPAR5	-3.64965
RAD54L2	-1.2576
YOD1	-3.08121
LIG3	-1.17448
HUWE1	-1.51265
GPBAR1	5.98119
ATP7A	-3.51097
DDX60	-5.04935
MEA1	1.16158
RICTOR	-1.3414
NGF	6.67008
PTCH1	-2.44961
ITLN1	-7.04767
HOOK1	-2.2312
SCAND1	1.9733
RNF38	-1.65643
CRP	6.9258
PCYT1B	3.35955
ZBTB20	-5.09594
BPIFB4	6.41569
RPS14	1.14713
KMT2D	-1.51965
CSF1R	4.34465
NPTX1	-9.13592
RBM41	-2.2497
IGFBP3	7.22718
CYP27A1	-3.72999
SUSD1	-2.00706
DACT2	-5.02197
MARCKS	2.4467
SLC41A1	-2.60875
SPOCK2	-8.23
ARL14	-6.85688
PRRC2C	-1.42366
DVL3	-1.67136
GET4	1.07467
MB21D2	-5.57186
CHD6	-1.40539
ADAMTS2	7.26839
GPRIN3	-4.92112
RILPL1	1.56503
CCBE1	8.44446
ZC3H12C	-4.2628
RUSC1	2.24851
NCOA2	-1.33405
FAN1	-1.71183
NPAS2	-8.46947
STON2	-2.90025
RNF150	-8.95352
LCORL	-2.16796
PRR18	-5.19473
PLEKHH3	1.38747
RUFY3	-1.65372
NFIC	-1.58283
SCO2	-8.39685
EIF1	1.22392
RBM11	-10.3056
PUM1	-1.09129
TMEM160	2.04507
PHC3	-1.79441
PLA2G5	-9.77803
WNT6	-7.18144
RBM5	-1.17416
HERC1	-1.78221
SH3BGRL2	-1.86703
NEK4	-1.87377
SAMM50	1.03821
RGMB	-2.02526
REV1	-3.99232
NCS1	2.58301
ZNF292	-2.14187
CST3	1.26155
STIL	-1.71689
DSCAM	9.18631
IFFO2	-1.21854
SLPI	4.6026
COBL	-2.70086
CD177	-10.6406
ASCL2	-8.71492
CRLF2	1.29547
C21orf91	-5.72904
RAP1GAP2	1.94797
PCMTD1	-1.54186
PHF23	1.0532
PSMD5	1.04216
ZFP90	-3.14955
DENR	1.37277
RANBP1	1.44239
PLAGL2	-1.12561
WIF1	-11.3672
RHOD	1.69249
MED10	-2.6942
ZNF428	2.49439
RILPL2	1.97695
ADTRP	-7.79901
SCN8A	5.18531
NUBP2	1.65427
C1GALT1	-3.17737
ISM1	-5.92624
MTF1	-1.03139
KRT6B	6.8529
EPB41	-1.44921
ANO9	-1.6374
ENGASE	-3.85218
HOPX	-4.08703
ZMYM1	-2.15705
SCPEP1	0.9801
USP54	-1.77849
PLA2G7	5.01592
CCDC77	-1.25797
COL3A1	4.85614
MAD2L2	1.13527
VPS13D	-1.48463
RPS3	0.822571
AK5	5.1548
SETD2	-0.924947
CPM	3.49185
HPX	7.36453
PIEZO2	7.03949
RPL8	1.0387
UBE3A	-1.52884
TMLHE	-9.20502
RNF43	-4.14654
ALG6	-1.71433
PRDM8	8.14686
DYNC1I1	-9.33912
SEC61A2	-1.18761
CCNT2	-1.74959
ARTN	3.91426
DACH1	-10.8268
RSBN1	-1.90211
TRIM68	-1.7396
NIPBL	-1.2599
ACVR1	1.92552
NRIP1	-1.78888
RBM3	-1.35642
SPRTN	-2.05268
FLVCR2	-4.05758
KDM2A	-0.784352
HS3ST5	7.55823
GJA1	6.87745
GTF2H5	1.18969
SCN2B	-10.0956
AGO1	-1.53137
KITLG	-2.84023
RANGRF	-7.97788
RBFA	1.2155
TBC1D9	-5.93475
MTUS1	-2.52783
MARS2	-1.83257
COTL1	3.24425
LEMD1	-10.488
SLC18A2	7.83876
CA9	-5.07304
GNAS	-2.43438
COX20	-3.24555
RBPMS	1.38752
WNT7B	2.37357
TMEM163	5.37307
CLK3	-1.35794
CEMIP	-4.19743
NDUFA2	1.28698
SSTR2	2.76774
WDR19	-1.51055
SLC19A3	-8.31044
KAT6B	-1.64362
ZDHHC23	-4.15897
SLC12A8	-5.53074
ABCB9	-4.5441
LRRC41	-1.26835
ARL4C	2.01588
PLEKHG6	1.7171
AGO2	-1.0436
PMEPA1	2.87451
EIF2B2	0.837015
UPRT	-2.17417
HABP2	4.16133
TCF12	-1.97412
BRAF	-1.3434
HCFC1R1	1.94104
PFN1	0.791635
MECP2	-0.912671
PTN	-12.3948
SPEN	-1.28939
HMCES	1.17241
SLFN13	-2.55412
PHKG2	-1.33953
MED12	-1.80401
SBSPON	-7.33511
ACOT11	-2.11726
MDGA2	-8.37428
PPP1R9A	-6.09325
RASEF	-1.78602
ASCC3	-1.23664
HERC2	-1.34854
TNRC6B	-1.53255
PM20D1	-5.17787
CCL20	5.06244
DAPK3	1.41202
AGO3	-1.99391
SAP30L	1.26423
PKD2L2	4.86517
C2CD5	-2.11038
TMEM45A	-7.75545
MON2	-1.21794
CAPN15	-1.75462
RAD51B	-2.42655
