# Supplementary material for: Epithelial NOTCH Signaling Rewires the Tumor Microenvironment of Colorectal Cancer to Drive Poor-Prognosis Subtypes and Metastasis
Source: Cancer Cell. 2019 Sep 16;36(3):319–336.e7. doi: 10.1016/j.ccell.2019.08.003 (PMC6853173; doi:10.1016/j.ccell.2019.08.003)
Supplement: Table S5. Genesets Used in GSEA, Related to Figure 4 [file mmc6.xlsx]

## Sheet: Sheet1
Table S5 related to Figure 4: Genesets used in GSEA
Infiltration estimate
IMMUNE INFILTRATION	PMID:24113773
STROMAL INFILTRATION	PMID:24113773
Signatures
EPITHELIAL SIGNATURE	see below
WNT ACTIVATION	PID
MYC ACTIVATION	PID
MESENCHYMAL SIGNATURE	see below
EMT ACTIVATION SIGNATURE	PMID:23584090
TGFB ACTIVATION SIGNATURE	PMID:23584090
MATRIX REMODELING SIGNATURE	REACTOME
WOUND RESPONSE SIGNATURE	GO BP
CANCER STEM CELLS SIGNATURE	PMID:22056143
Canonical
MAPK ACTIVATION	GO BP
PI3K ACTIVATION	GO BP
SRC ACTIVATION	BIOCARTA
JAK STAT ACTIVATION	KEGG
CASPASES ACTIVATION	BIOCARTA
PROTEASOME ACTIVATION	KEGG
CELL CYCLE ACTIVATION	GO BP
TRANSLATION ACTIVATION	REACTOME
INTEGRIN BETA3 ACTIVATION	REACTOME
VEGF VEGFR ACTIVATION	REACTOME
Immune
IMMUNE ACTIVATION	GO BP
PD1 ACTIVATION	REACTOME
COMPLEMENT ACTIVATION	GO BP
Metabolism
SUGAR AMINO ACID NUCLEOTIDE METABOLISM	KEGG
GLUCOSE PENTOSE METABOLISM	KEGG
FRUCTOSE MANNOSE METABOLISM	KEGG
GALACTOSE METABOLISM	KEGG
GLUTAMINE METABOLISM	GO BP
GLUTATHIONE METABOLISM	KEGG
NITROGEN METABOLISM	KEGG
GLYCEROPHOSPHOLIPID METABOLISM	KEGG
LYSOPHOSPHOLIPID METABOLISM	PID
FATTY ACID METABOLISM	KEGG
ARACHNOID ACID METABOLISM	KEGG
LINOLEIC ACID METABOLISM	KEGG
EPITHELIAL SIGNATURE			MESENCHYMAL SIGNATURE
Gene Symbol	Ensembl ID		Gene Symbol	Ensembl ID
Dsp	ENSMUSG00000054889		Prr16	ENSMUSG00000073565
Ckb	ENSMUSG00000001270		Sfrp4	ENSMUSG00000021319
Cdh1	ENSMUSG00000000303		Mapk10	ENSMUSG00000046709
Cldn4	ENSMUSG00000047501		Aoc3	ENSMUSG00000019326
Elf3	ENSMUSG00000003051		Ramp3	ENSMUSG00000041046
Krt18	ENSMUSG00000023043		Matn3	ENSMUSG00000020583
Krt19	ENSMUSG00000020911		Mcc	ENSMUSG00000071856
Tpd52	ENSMUSG00000027506		Cilp	ENSMUSG00000042254
Entpd6	ENSMUSG00000033068		Grp	ENSMUSG00000024517
Epcam	ENSMUSG00000045394		Nkx3-2	ENSMUSG00000049691
Ceacam1	ENSMUSG00000074272		Cyp7b1	ENSMUSG00000039519
St14	ENSMUSG00000031995		Chrdl1	ENSMUSG00000031283
Erbb3	ENSMUSG00000018166		Kcnmb1	ENSMUSG00000020155
Fxyd3	ENSMUSG00000057092		Pcdh7	ENSMUSG00000029108
Vamp8	ENSMUSG00000050732		Plppr4	ENSMUSG00000044667
Cldn7	ENSMUSG00000018569		Col14a1	ENSMUSG00000022371
Spint1	ENSMUSG00000027315		Trpc6	ENSMUSG00000031997
Gpx2	ENSMUSG00000042808		Olfml1	ENSMUSG00000051041
Sox9	ENSMUSG00000000567		Tmem100	ENSMUSG00000069763
Slpi	ENSMUSG00000017002		Egfl6	ENSMUSG00000000402
Gprc5a	ENSMUSG00000046733		Rgma	ENSMUSG00000070509
Fcgbp	ENSMUSG00000047730		Lrch2	ENSMUSG00000031290
Scnn1a	ENSMUSG00000030340		Rerg	ENSMUSG00000030222
Met	ENSMUSG00000009376		Scn7a	ENSMUSG00000034810
Aoc1	ENSMUSG00000029811		Bhlhe22	ENSMUSG00000025128
Ceacam1	ENSMUSG00000074272		Sdk1	ENSMUSG00000039683
Tspan8	ENSMUSG00000034127		Pabpc4l	ENSMUSG00000090919
Il2rg	ENSMUSG00000031304		Chsy3	ENSMUSG00000058152
Lgals4	ENSMUSG00000053964		Kcnt2	ENSMUSG00000052726
Fgfr3	ENSMUSG00000054252
Hmgcs2	ENSMUSG00000027875
Tff3	ENSMUSG00000024029
Myb	ENSMUSG00000019982
Tff1	ENSMUSG00000024032
Ush1c	ENSMUSG00000030838
Ccl20	ENSMUSG00000026166
Reg3b	ENSMUSG00000071356
Hmga1	ENSMUSG00000046711
Slc26a3	ENSMUSG00000001225
Ceacam1	ENSMUSG00000074272
Spink1	ENSMUSG00000024503
Adh1	ENSMUSG00000074207
Lefty2	ENSMUSG00000066652
Dmbt1	ENSMUSG00000047517
Anxa13	ENSMUSG00000055114
Pck1	ENSMUSG00000027513
Krt8	ENSMUSG00000049382
Tspan1	ENSMUSG00000028699
Agr2	ENSMUSG00000020581
Klf5	ENSMUSG00000005148
Azgp1	ENSMUSG00000037053
Reg1	ENSMUSG00000059654
Cdh17	ENSMUSG00000028217
Spint2	ENSMUSG00000074227
Serpina1c	ENSMUSG00000079015
Lcn2	ENSMUSG00000026822
Olfm4	ENSMUSG00000022026
Misp	ENSMUSG00000035852
Try5	ENSMUSG00000036938
Krt20	ENSMUSG00000035775
Cyp3a13	ENSMUSG00000029727
Cd24a	ENSMUSG00000047139
Rbm47	ENSMUSG00000070780
Rab25	ENSMUSG00000008601
S100a14	ENSMUSG00000042306
Muc13	ENSMUSG00000022824
Rnf43	ENSMUSG00000034177
Fermt1	ENSMUSG00000027356
Tmprss4	ENSMUSG00000032091
Esrp1	ENSMUSG00000040728
Eps8l3	ENSMUSG00000040600
Pdzk1ip1	ENSMUSG00000028716
Ace2	ENSMUSG00000015405
Epb41l4b	ENSMUSG00000028434
Acsl5	ENSMUSG00000024981
Axin2	ENSMUSG00000000142
Cgn	ENSMUSG00000068876
Reg4	ENSMUSG00000027876
AA467197	ENSMUSG00000033213
Itln1	ENSMUSG00000038209
Mal2	ENSMUSG00000024479
Mgst1	ENSMUSG00000008540
Ppp1r1b	ENSMUSG00000061718
Rab11fip1	ENSMUSG00000031488
Fam84a	ENSMUSG00000020607
Fam83h	ENSMUSG00000046761
Pigr	ENSMUSG00000026417
Tmc4	ENSMUSG00000019734
2610528A11Rik	ENSMUSG00000096001
Vil1	ENSMUSG00000026175
Capn8	ENSMUSG00000038599
Clrn3	ENSMUSG00000050866
Hnf4a	ENSMUSG00000017950
Fabp1	ENSMUSG00000054422
Ehf	ENSMUSG00000012350
Ankrd22	ENSMUSG00000024774
Sfn	ENSMUSG00000047281
Rubcnl	ENSMUSG00000034959
