# Supplementary material for: Epithelial NOTCH Signaling Rewires the Tumor Microenvironment of Colorectal Cancer to Drive Poor-Prognosis Subtypes and Metastasis
Source: Cancer Cell. 2019 Sep 16;36(3):319–336.e7. doi: 10.1016/j.ccell.2019.08.003 (PMC6853173; doi:10.1016/j.ccell.2019.08.003)
Supplement: Table S6. Synchronously Resected Patient Characteristics, Related to Figure 5 [file mmc7.xlsx]

## Sheet: Sheet1
Table S6 related to Figure 5. Synchronously resected patient characteristics
Patient Characteristics	Number (%)
Age ≤ 65	18 (39)
≥ 65	28 (61)
Sex M	26 (57)
F	20 (43)
ASA I	4 (9)
II	30 (65)
III	12 (26)
T stage (primary)
I/II	5 ( 11)
III/IV	41 (89)
N stage
N0	22 (48)
N1	16 (35)
N2	8 (17)
Number of metastases
1	27 (59)
2	10 (22)
≥3	9 (19)
Neoadjuvant
Y	30 (65)
N	16 (35)
Adjuvant
Y	28 (61)
N	18 (39)
Petersen Index (Primary Tumour)
Low	30 (65)
High	16 (35)
Clinical risk score (Secondary Tumour)
≤2	27 (59)
≥3	19 (41)
