# Supplementary material for: Epithelial NOTCH Signaling Rewires the Tumor Microenvironment of Colorectal Cancer to Drive Poor-Prognosis Subtypes and Metastasis
Source: Cancer Cell. 2019 Sep 16;36(3):319–336.e7. doi: 10.1016/j.ccell.2019.08.003 (PMC6853173; doi:10.1016/j.ccell.2019.08.003)
Supplement: Table S7. Organoid Derived KPN versus KP Score, Related to Figure 6 [file mmc8.xlsx]

## Sheet: Sheet
Table S7 related to Figure 6: Organoid derived KPN versus KP score
Gene
FJX1
GC
CXCL12
CNNM1
DTX1
BNC2
FZD1
BTBD11
SPEG
CUBN
FMO2
IYD
ZDHHC15
TMEM178A
TGFB2
BMP6
OLFM1
CRP
ACVR1
ARTN
CASC4
ADAMTS5
NPR3
PMAIP1
AK5
CD109
HDAC9
SERPINA1
SRD5A1
SYNPR
COL4A5
ADAMTS2
PIEZO2
KRT6B
TOX2
AREG
CCBE1
INHBA
NCS1
EPOR
ABCC8
NTN4
GRK3
NTN1
IL1R1
LONRF1
SPON1
TACC1
PCYT1B
ADH7
PPEF2
THBS1
DLK1
PITPNM3
FRMD5
DSG3
PTPRN
VNN1
PRSS22
SLC24A3
AC020909.1
HAS2
PLPP3
TP53I11
PLTP
TLR5
KIAA1324L
DUSP1
HOXD8
KCNH5
PRDM8
RHOBTB3
A2M
PTK2B
BASP1
ZCCHC24
ADAMTS1
ARMCX2
PCDHB13
HTRA3
ONECUT2
CLDN23
MAP4K3
SEMA3A
CCDC112
CDH3
BCAT1
C4orf54
ENKUR
COL6A2
HOXC6
MMP13
FOXK1
PCDHB16
LAMA3
CALD1
COL6A1
RAB38
RTN4
PROM2
