# Supplementary material for: Epithelial NOTCH Signaling Rewires the Tumor Microenvironment of Colorectal Cancer to Drive Poor-Prognosis Subtypes and Metastasis
Source: Cancer Cell. 2019 Sep 16;36(3):319–336.e7. doi: 10.1016/j.ccell.2019.08.003 (PMC6853173; doi:10.1016/j.ccell.2019.08.003)
Supplement: Table S8. Primers, Related to Figure 6 [file mmc9.xlsx]

## Sheet: Sheet1
Table S8 related to Figure 6: Primers
Primers	sequence	application
mHes1 TSS FWD	GCCAGACCTTGTGCCTAGC	ChIP
mHes1 TSS REV	TCTTTCCCACAGTAACTTTCAGC	ChIP
mTgfb2 -4841 (a) FWD	GCTCACTGATTCAGCTGGCTA	ChIP
mTgfb2 -4841 (a) REV	AGAAGCAGCAGTGTACTAGTGTAACC	ChIP
mTgfb2 -1230 (b) FWD	GGGCAGAATCGTGATGTTATC	ChIP
mTgfb2 -1230 (b) REV	CTCTCCCACTCGCTCTCCT	ChIP
mTgfb2 -177 (c) FWD	GAACGCGTTGCATTTTCTTT	ChIP
mTgfb2 -177 (c) REV	CTTTTGCAAAGCAGTCGAAA	ChIP
mCxcl5 TSS FWD	CCTGGTCCGGGATCTTGT	ChIP
mCxcl5 TSS REV	CATGAATGGCGAGATGGAA	ChIP
mChrm1 FWD	AGTGCCCCCTGCTGTCAGT	ChIP
mChrm1 REV	CCCTTTCCTGGTGCCAAGA	ChIP
mTgfb1 FWD	GGAAATCAACGGGATCAGC	qPCR
mTgfb1 REV	GCCATGAGGAGCAGGAAG	qPCR
mTgfb2 FWD	AGGAGGTTTATAAAATCGACATGC	qPCR
mTgfb2 REV	TAGAAAGTGGGCGGGATG	qPCR
mTgfb3 FWD	CCCTGGACACCAATTACTGC	qPCR
mTgfb3 REV	TCAATATAAAGGGGGCGTACA	qPCR
